# Supplementary material for: OmicIntegrator: A Simple and Versatile Tool for Meta-Analysis
Source: Plants (Basel). 2026 Jan 22;15(2):334. doi: 10.3390/plants15020334 (PMC12845079; doi:10.3390/plants15020334)
Supplement: Supplementary file 1 [file plants-15-00334-s001.zip]

Archive with 12 entries (12 files):
- Figure S1.pdf
- Figure S10.pdf
- Figure S2.pdf
- Figure S3.pdf
- Figure S4.pdf
- Figure S5.pdf
- Figure S6.pdf
- Figure S7.pdf
- Figure S8.pdf
- Figure S9.pdf
- File S1.xlsx
- Supplementary Tables.xlsx
