# Supplementary material for: OmicIntegrator: A Simple and Versatile Tool for Meta-Analysis
Source: Plants (Basel). 2026 Jan 22;15(2):334. doi: 10.3390/plants15020334 (PMC12845079; doi:10.3390/plants15020334)
Supplement: Supplementary file 1 [file plants-15-00334-s001.zip › File S1.xlsx]

## Sheet: Representativas_sitios
													Phosphosites			Phosphorilated motif matches			Phosphorilated motif matches (count)
AGI	Alias	Description	Protein	Transcript	SA-TPM	SA-prot	No. phosphosites	Both phosphoproteomes	Kinases	Phosphatases	CPKs	MAPs	Both phosphoproteomes	Arico et al. 2021	Zander et al. 2020	RxxS	CK2 (acidic)	Pro-d	RxxS	CK2 (acidic)	Pro-d
AT1G01010	NAC001	NAC domain containing protein 1	Absent	Present	18.204	0	0	FALSE	FALSE	FALSE	FALSE	FALSE
AT1G01020	ARV1	ARV1 family protein	Absent	Present	12.7192	0	0	FALSE	FALSE	FALSE	FALSE	FALSE
AT1G01030	NGA3	AP2/B3-like transcriptional factor family protein	Absent	Uncertain	2.92277	0	0	FALSE	FALSE	FALSE	FALSE	FALSE
AT1G01040	DCL1	dicer-like 1	Absent	Present	17.4239	0	1	FALSE	FALSE	FALSE	FALSE	FALSE			S459
AT1G01050	PPa1	pyrophosphorylase 1	Present	Present	93.4827	27.3962	1	TRUE	FALSE	FALSE	FALSE	FALSE	S24			S24			1
AT1G01060	LHY	Homeodomain-like superfamily protein	Absent	Present	30.8116	0	0	FALSE	FALSE	FALSE	FALSE	FALSE
AT1G01070	UMAMIT28	nodulin MtN21 /EamA-like transporter family protein	Absent	Present	11.6988	0	0	FALSE	FALSE	FALSE	FALSE	FALSE
AT1G01080		RNA-binding (RRM/RBD/RNP motifs) family protein	Present	Present	37.8669	32.2274	0	FALSE	FALSE	FALSE	FALSE	FALSE
AT1G01090	PDH-E1 ALPHA	pyruvate dehydrogenase E1 alpha	Present	Present	138.799	66.5057	0	FALSE	FALSE	FALSE	FALSE	FALSE
AT1G01100		60S acidic ribosomal protein family	Uncertain	Present	306.828	13.1722	1	TRUE	FALSE	FALSE	FALSE	FALSE	S102				S102			1
AT1G01110	IQD18	IQ-domain 18	Absent	Present	6.52299	0	1	FALSE	FALSE	FALSE	FALSE	FALSE			S404
AT1G01120	KCS1	3-ketoacyl-CoA synthase 1	Present	Present	218.977	22.6641	2	FALSE	FALSE	FALSE	FALSE	FALSE			S6, T4
AT1G01130		CBL-interacting Serine/Threonine-kinase	Absent	Present	7.11695	0	0	FALSE	FALSE	FALSE	FALSE	FALSE
AT1G01140	CIPK9	CBL-interacting protein kinase 9	Uncertain	Present	51.4679	14.4118	0	FALSE	TRUE	FALSE	FALSE	TRUE
AT1G01150		Homeodomain-like protein with RING/FYVE/PHD-type zinc finger domain-containing protein	Absent	Absent	0.0423463	0	0	FALSE	FALSE	FALSE	FALSE	FALSE
AT1G01160	GIF2	GRF1-interacting factor 2	Absent	Present	56.1946	0	0	FALSE	FALSE	FALSE	FALSE	FALSE
AT1G01170		ozone-responsive stress-like protein (DUF1138)	Absent	Present	159.253	0	0	FALSE	FALSE	FALSE	FALSE	FALSE
AT1G01180		S-adenosyl-L-methionine-dependent methyltransferases superfamily protein	Absent	Present	33.7809	0	0	FALSE	FALSE	FALSE	FALSE	FALSE
AT1G01190	CYP78A8	cytochrome P450%2C family 78%2C subfamily A%2C polypeptide 8	Absent	Uncertain	3.82019	0	0	FALSE	FALSE	FALSE	FALSE	FALSE
AT1G01200	RABA3	RAB GTPase homolog A3	Present	Present	9.21387	34.6802	0	FALSE	FALSE	FALSE	FALSE	FALSE
AT1G01210		DNA-directed RNA polymerase%2C subunit M%2C archaeal	Absent	Present	16.9347	0	0	FALSE	FALSE	FALSE	FALSE	FALSE
AT1G01220	FKGP	L-fucokinase/GDP-L-fucose pyrophosphorylase	Uncertain	Present	9.00546	11.7429	0	FALSE	FALSE	FALSE	FALSE	FALSE
AT1G01225		NC domain-containing protein-like protein	Absent	Uncertain	4.76619	0	0	FALSE	FALSE	FALSE	FALSE	FALSE
AT1G01230		ORMDL family protein	Absent	Present	73.525	0	0	FALSE	FALSE	FALSE	FALSE	FALSE
AT1G01240		transmembrane protein	Absent	Present	33.0947	0	0	FALSE	FALSE	FALSE	FALSE	FALSE
AT1G01250		Integrase-type DNA-binding superfamily protein	Absent	Absent	1.0425	0	0	FALSE	FALSE	FALSE	FALSE	FALSE
AT1G01260	JAM2,Jasmonate Associated MYC2 LIKE 2	basic helix-loop-helix (bHLH) DNA-binding superfamily protein	Uncertain	Present	18.294	6.54138	1	FALSE	FALSE	FALSE	FALSE	FALSE			S395		S395			1
AT1G01280	CYP703A2	cytochrome P450%2C family 703%2C subfamily A%2C polypeptide 2	Absent	Absent	0.00064485	0	0	FALSE	FALSE	FALSE	FALSE	FALSE
AT1G01290	CNX3	cofactor of nitrate reductase and xanthine dehydrogenase 3	Uncertain	Present	12.6382	8.40558	0	FALSE	FALSE	FALSE	FALSE	FALSE
AT1G01300		Eukaryotic aspartyl protease family protein	Present	Present	77.4801	71.028	0	FALSE	FALSE	FALSE	FALSE	FALSE
AT1G01305		hypothetical protein	Absent	Absent	0.000897354	0	0	FALSE	FALSE	FALSE	FALSE	FALSE
AT1G01310		CAP (Cysteine-rich secretory proteins%2C Antigen 5%2C and Pathogenesis-related 1 protein) superfamily protein	Absent	Absent	0.419975	0	0	FALSE	FALSE	FALSE	FALSE	FALSE
AT1G01320		Tetratricopeptide repeat (TPR)-like superfamily protein	Present	Present	82.0972	72.9581	7	TRUE	FALSE	FALSE	FALSE	TRUE		S1359, S1370, S1369, T1358, T1366	S149, S1257	S1257	S1359, S1370	S149	1	2	1
AT1G01335		auxin-responsive endogenous peptide protein	Absent	Uncertain	0	0	0	FALSE	FALSE	FALSE	FALSE	FALSE
AT1G01340	CNGC10	cyclic nucleotide gated channel 10	Absent	Present	8.66697	0	0	FALSE	FALSE	FALSE	FALSE	FALSE
AT1G01350		Zinc finger (CCCH-type/C3HC4-type RING finger) family protein	Present	Present	30.8683	23.1003	0	FALSE	FALSE	FALSE	FALSE	FALSE
AT1G01355		Putative endonuclease or glycosyl hydrolase	Absent	Absent	0.645247	0	0	FALSE	FALSE	FALSE	FALSE	FALSE
AT1G01360	RCAR1	regulatory component of ABA receptor 1	Absent	Present	37.2347	0	0	FALSE	FALSE	FALSE	FALSE	FALSE
AT1G01370	HTR12	Histone superfamily protein	Absent	Uncertain	6.40012	0	0	FALSE	FALSE	FALSE	FALSE	FALSE
AT1G01380	ETC1	Homeodomain-like superfamily protein	Absent	Present	14.6326	0	0	FALSE	FALSE	FALSE	FALSE	FALSE
AT1G01390		UDP-Glycosyltransferase superfamily protein	Absent	Present	24.0923	0	0	FALSE	FALSE	FALSE	FALSE	FALSE
AT1G01400		hypothetical protein	Absent	Absent	0.048699	0	0	FALSE	FALSE	FALSE	FALSE	FALSE
AT1G01410	PUM22	pumilio 22	Absent	Absent	0	0	0	FALSE	FALSE	FALSE	FALSE	FALSE
AT1G01420	UGT72B3	UDP-glucosyl transferase 72B3	Uncertain	Uncertain	3.4921	14.7273	0	FALSE	FALSE	FALSE	FALSE	FALSE
AT1G01430	TBL25	TRICHOME BIREFRINGENCE-LIKE 25	Absent	Present	63.0893	0	0	FALSE	FALSE	FALSE	FALSE	FALSE
AT1G01440		hypothetical protein (DUF3133)	Present	Present	19.893	21.04	1	FALSE	FALSE	FALSE	FALSE	FALSE		S375				S375			1
AT1G01450		Protein kinase superfamily protein	Absent	Absent	0.0836429	0	0	FALSE	TRUE	FALSE	FALSE	TRUE
AT1G01453		late embryogenesis abundant hydroxyproline-rich glycoprotein family protein	Absent	Uncertain	1.14768	0	0	FALSE	FALSE	FALSE	FALSE	FALSE
AT1G01460	PIPK11	Phosphatidylinositol-4-phosphate 5-kinase%2C core	Absent	Absent	0.00211913	0	0	FALSE	FALSE	FALSE	FALSE	FALSE
AT1G01470	LEA14	Late embryogenesis abundant protein	Present	Present	113.649	30	0	FALSE	FALSE	FALSE	FALSE	FALSE
AT1G01480	ACS2	1-amino-cyclopropane-1-carboxylate synthase 2	Absent	Uncertain	4.77472	0	0	FALSE	FALSE	FALSE	FALSE	FALSE
AT1G01490		Heavy metal transport/detoxification superfamily protein	Absent	Present	76.759	0	0	FALSE	FALSE	FALSE	FALSE	FALSE
AT1G01500		Erythronate-4-phosphate dehydrogenase family protein	Absent	Present	10.9389	0	0	FALSE	FALSE	FALSE	FALSE	FALSE
AT1G01510	AN	NAD(P)-binding Rossmann-fold superfamily protein	Present	Present	29.3125	25.4457	1	FALSE	FALSE	FALSE	FALSE	FALSE			S470	S470	S470	S470	1	1	1
AT1G01520	ASG4	Homeodomain-like superfamily protein	Absent	Uncertain	1.58995	0	0	FALSE	FALSE	FALSE	FALSE	FALSE
AT1G01530	AGL28	AGAMOUS-like 28	Absent	Absent	0.000339439	0	0	FALSE	FALSE	FALSE	FALSE	FALSE
AT1G01540	F22L4.8	Protein kinase superfamily protein	Present	Present	52.0232	26.6349	2	FALSE	TRUE	FALSE	FALSE	TRUE			S108, T67	S108	S108	T67	1	1	1
AT1G01550	BPS1	BPS1-like protein (DUF793)	Absent	Present	163.772	0	0	FALSE	FALSE	FALSE	FALSE	FALSE
AT1G01560	MPK11	MAP kinase 11	Uncertain	Uncertain	2.12319	16.9404	0	FALSE	TRUE	FALSE	FALSE	TRUE
AT1G01570		transferring glycosyl group transferase (DUF604)	Absent	Uncertain	1.94749	0	0	FALSE	FALSE	FALSE	FALSE	FALSE
AT1G01580	FRO2	ferric reduction oxidase 2	Absent	Uncertain	1.37216	0	0	FALSE	FALSE	FALSE	FALSE	FALSE
AT1G01590	FRO1	ferric reduction oxidase 1	Absent	Absent	0.0584982	0	0	FALSE	FALSE	FALSE	FALSE	FALSE
AT1G01600	CYP86A4	cytochrome P450%2C family 86%2C subfamily A%2C polypeptide 4	Present	Present	11.5987	48.9737	0	FALSE	FALSE	FALSE	FALSE	FALSE
AT1G01610	GPAT4	glycerol-3-phosphate acyltransferase 4	Present	Present	51.7826	53.2238	0	FALSE	FALSE	FALSE	FALSE	FALSE
AT1G01620	PIP1C	plasma membrane intrinsic protein 1C	Present	Present	1317.07	60.7421	0	FALSE	FALSE	FALSE	FALSE	FALSE
AT1G01630		Sec14p-like phosphatidylinositol transfer family protein	Uncertain	Present	39.1671	16.2091	0	FALSE	FALSE	FALSE	FALSE	FALSE
AT1G01640		BTB/POZ domain-containing protein	Absent	Present	22.0966	0	0	FALSE	FALSE	FALSE	FALSE	FALSE
AT1G01650	SPPL4	SIGNAL PEPTIDE PEPTIDASE-LIKE 4	Uncertain	Present	25.781	5.71323	0	FALSE	FALSE	FALSE	FALSE	FALSE
AT1G01660		RING/U-box superfamily protein	Uncertain	Absent	0.491802	13.1794	0	FALSE	FALSE	FALSE	FALSE	FALSE
AT1G01670		RING/U-box superfamily protein	Absent	Absent	0.495041	0	0	FALSE	FALSE	FALSE	FALSE	FALSE
AT1G01680	PUB54	plant U-box 54	Absent	Uncertain	2.8788	0	0	FALSE	FALSE	FALSE	FALSE	FALSE
AT1G01690	PRD3	putative recombination initiation defects 3	Absent	Uncertain	3.58894	0	0	FALSE	FALSE	FALSE	FALSE	FALSE
AT1G01695	TRM33	Phosphatidylinositol N-acetyglucosaminlytransferase subunit P-like protein	Absent	Absent	0.421246	0	0	FALSE	FALSE	FALSE	FALSE	FALSE
AT1G01700	ROPGEF2	RHO guanyl-nucleotide exchange factor 2	Absent	Absent	1.08518	0	0	FALSE	FALSE	FALSE	FALSE	FALSE
AT1G01710		acyl-CoA thioesterase II	Uncertain	Present	25.5012	12.4285	0	FALSE	FALSE	FALSE	FALSE	FALSE
AT1G01715		hypothetical protein	Absent	Uncertain	0	0	0	FALSE	FALSE	FALSE	FALSE	FALSE
AT1G01720	ATAF1	NAC (No Apical Meristem) domain transcriptional regulator superfamily protein	Absent	Present	57.9158	0	0	FALSE	FALSE	FALSE	FALSE	FALSE
AT1G01725		adenylosuccinate synthetase	Uncertain	Present	20.9305	12.5669	0	FALSE	FALSE	FALSE	FALSE	FALSE
AT1G01730		hypothetical protein	Uncertain	Present	37.2007	9.51896	1	FALSE	FALSE	FALSE	FALSE	FALSE			S6
AT1G01740	BSK4	kinase with tetratricopeptide repeat domain-containing protein	Uncertain	Uncertain	2.804	51.5057	1	FALSE	TRUE	FALSE	FALSE	FALSE			S210
AT1G01750	ADF11	actin depolymerizing factor 11	Present	Uncertain	18.3308	44.1454	0	FALSE	FALSE	FALSE	FALSE	FALSE
AT1G01760	AtTAD1,TAD1,ortholog of yeast Tad1	denosine deaminases acting on tRNA	Absent	Uncertain	4.19359	0	0	FALSE	FALSE	FALSE	FALSE	FALSE
AT1G01770		propionyl-CoA carboxylase	Uncertain	Present	30.6839	14.3886	0	FALSE	FALSE	FALSE	FALSE	FALSE
AT1G01780	PLIM2b	GATA type zinc finger transcription factor family protein	Present	Present	98.196	21.4913	3	TRUE	FALSE	FALSE	FALSE	FALSE		S180, T178	S91	S180, S91			2
AT1G01790	KEA1	K+ efflux antiporter 1	Present	Present	22.9432	27.6887	4	FALSE	FALSE	FALSE	FALSE	FALSE		S120, S117, S121, S118			S117, S120, S121			3
AT1G01800		NAD(P)-binding Rossmann-fold superfamily protein	Present	Present	64.7369	66.6269	0	FALSE	FALSE	FALSE	FALSE	FALSE
AT1G01810		hypothetical protein	Absent	Uncertain	2.47077	0	0	FALSE	FALSE	FALSE	FALSE	FALSE
AT1G01820	PEX11C	peroxin 11c	Present	Present	86.6341	24.3763	0	FALSE	FALSE	FALSE	FALSE	FALSE
AT1G01830		ARM repeat superfamily protein	Absent	Present	14.9118	0	0	FALSE	FALSE	FALSE	FALSE	FALSE
AT1G01840		AP2-like ethylene-responsive transcription factor SNZ	Absent	Uncertain	3.1347	0	1	FALSE	FALSE	FALSE	FALSE	FALSE			S111	S111		S111	1		1
AT1G01860	PFC1	Ribosomal RNA adenine dimethylase family protein	Absent	Present	15.7798	0	0	FALSE	FALSE	FALSE	FALSE	FALSE
AT1G01880	AtGEN1,GEN1,ortholog of HsGEN1	5'-3' exonuclease family protein	Absent	Uncertain	1.99673	0	0	FALSE	FALSE	FALSE	FALSE	FALSE
AT1G01900	SBTI1.1	subtilase family protein	Present	Present	10.0542	61.1456	0	FALSE	FALSE	FALSE	FALSE	FALSE
AT1G01910		P-loop containing nucleoside triphosphate hydrolases superfamily protein	Present	Present	40.1484	40.1947	0	FALSE	FALSE	FALSE	FALSE	FALSE
AT1G01920		SET domain-containing protein	Present	Present	11.2429	14.9701	0	FALSE	FALSE	FALSE	FALSE	FALSE
AT1G01930		zinc finger protein-like protein	Uncertain	Present	12.7427	11.6132	0	FALSE	FALSE	FALSE	FALSE	FALSE
AT1G01940		Cyclophilin-like peptidyl-prolyl cis-trans isomerase family protein	Uncertain	Present	26.8188	5.92064	0	FALSE	FALSE	FALSE	FALSE	FALSE
AT1G01950	ARK2	armadillo repeat kinesin 2	Uncertain	Present	18.5932	12.4033	0	FALSE	FALSE	FALSE	FALSE	TRUE
AT1G01960	EDA10	SEC7-like guanine nucleotide exchange family protein	Present	Present	34.4919	65.4232	3	TRUE	FALSE	FALSE	FALSE	FALSE	S586	S588, S590		S588			1
AT1G01970		Tetratricopeptide repeat (TPR)-like superfamily protein	Uncertain	Present	18.0556	6.85941	0	FALSE	FALSE	FALSE	FALSE	FALSE
AT1G01980		FAD-binding Berberine family protein	Present	Absent	0.0132608	20.4639	0	FALSE	FALSE	FALSE	FALSE	FALSE
AT1G01990		hypothetical protein	Absent	Present	23.4542	0	0	FALSE	FALSE	FALSE	FALSE	FALSE
AT1G02000	GAE2	UDP-D-glucuronate 4-epimerase 2	Uncertain	Present	16.1659	47.1645	0	FALSE	FALSE	FALSE	FALSE	FALSE
AT1G02010	SEC1A	secretory 1A	Uncertain	Present	11.8378	12.6387	0	FALSE	FALSE	FALSE	FALSE	FALSE
AT1G02020		nitroreductase family protein	Uncertain	Present	9.64073	8.00163	0	FALSE	FALSE	FALSE	FALSE	FALSE
AT1G02030		C2H2-like zinc finger protein	Absent	Absent	0.817237	0	0	FALSE	FALSE	FALSE	FALSE	FALSE
AT1G02040		C2H2-type zinc finger family protein	Absent	Absent	0.0927166	0	0	FALSE	FALSE	FALSE	FALSE	FALSE
AT1G02050	LAP6	Chalcone and stilbene synthase family protein	Absent	Present	8.76991	0	0	FALSE	FALSE	FALSE	FALSE	FALSE
AT1G02060		Tetratricopeptide repeat (TPR)-like superfamily protein	Absent	Present	7.16987	0	0	FALSE	FALSE	FALSE	FALSE	FALSE
AT1G02065	SPL8	squamosa promoter binding protein-like 8	Uncertain	Absent	0.443203	14.0671	0	FALSE	FALSE	FALSE	FALSE	FALSE
AT1G02067		hypothetical protein	Absent	Uncertain	0	0	0	FALSE	FALSE	FALSE	FALSE	FALSE
AT1G02070		zinc ion-binding protein	Absent	Absent	1.59588	0	0	FALSE	FALSE	FALSE	FALSE	FALSE
AT1G02080		transcription regulator	Present	Present	36.2973	62.2565	0	FALSE	FALSE	FALSE	FALSE	FALSE
AT1G02090	FUS5	Proteasome component (PCI) domain protein	Present	Present	33.5982	21.6322	0	FALSE	FALSE	FALSE	FALSE	FALSE
AT1G02100	SBI1	Leucine carboxyl methyltransferase	Present	Present	77.8253	25.2049	1	FALSE	FALSE	FALSE	FALSE	FALSE			S331
AT1G02110		bZIP domain class transcription factor (DUF630 and DUF632)	Uncertain	Present	17.3957	5.84741	0	FALSE	FALSE	FALSE	FALSE	FALSE
AT1G02120	VAD1	GRAM domain family protein	Present	Present	54.5685	40.1714	0	FALSE	FALSE	FALSE	FALSE	FALSE
AT1G02130	RA-5	RAS 5	Present	Present	65.3603	65.2084	0	FALSE	FALSE	FALSE	FALSE	FALSE
AT1G02140	MAGO	mago nashi family protein	Present	Present	148.561	27.1681	0	FALSE	FALSE	FALSE	FALSE	FALSE
AT1G02145	ALG12	homolog of asparagine-linked glycosylation 12	Absent	Present	18.7972	0	0	FALSE	FALSE	FALSE	FALSE	FALSE
AT1G02150		Tetratricopeptide repeat (TPR)-like superfamily protein	Present	Present	84.1283	36.2174	0	FALSE	FALSE	FALSE	FALSE	FALSE
AT1G02160		Cox19 family protein (CHCH motif)	Absent	Present	22.3105	0	0	FALSE	FALSE	FALSE	FALSE	FALSE
AT1G02170	MC1	metacaspase 1	Uncertain	Present	33.9121	11.2713	0	FALSE	FALSE	FALSE	FALSE	FALSE
AT1G02180		ferredoxin-like protein	Absent	Present	9.58285	0	0	FALSE	FALSE	FALSE	FALSE	FALSE
AT1G02190		Fatty acid hydroxylase superfamily	Absent	Absent	0.298334	0	0	FALSE	FALSE	FALSE	FALSE	FALSE
AT1G02205	CER1	Fatty acid hydroxylase superfamily	Present	Present	128.918	25.7405	0	FALSE	FALSE	FALSE	FALSE	FALSE
AT1G02210		NAC (No Apical Meristem) domain transcriptional regulator superfamily protein	Absent	Absent	0.0806547	0	0	FALSE	FALSE	FALSE	FALSE	FALSE
AT1G02220	NAC003	NAC domain containing protein 3	Absent	Present	14.5609	0	0	FALSE	FALSE	FALSE	FALSE	FALSE
AT1G02230	NAC004	NAC domain containing protein 4	Absent	Uncertain	1.28655	0	0	FALSE	FALSE	FALSE	FALSE	FALSE
AT1G02250	NAC005	NAC domain containing protein 5	Absent	Absent	0.13996	0	0	FALSE	FALSE	FALSE	FALSE	FALSE
AT1G02260		Divalent ion symporter	Absent	Present	12.0587	0	0	FALSE	FALSE	FALSE	FALSE	FALSE
AT1G02270		Calcium-binding endonuclease/exonuclease/phosphatase family	Absent	Present	19.5416	0	0	FALSE	FALSE	FALSE	FALSE	FALSE
AT1G02280	TOC33	translocon at the outer envelope membrane of chloroplasts 33	Present	Present	134.893	49.4953	0	FALSE	FALSE	FALSE	FALSE	FALSE
AT1G02290		hypothetical protein	Absent	Present	10.3907	0	0	FALSE	FALSE	FALSE	FALSE	FALSE
AT1G02300		Cysteine proteinases superfamily protein	Uncertain	Present	18.5694	16.5367	0	FALSE	FALSE	FALSE	FALSE	FALSE
AT1G02305		Cysteine proteinases superfamily protein	Present	Present	186.145	35.2831	0	FALSE	FALSE	FALSE	FALSE	FALSE
AT1G02310	MAN1	Glycosyl hydrolase superfamily protein	Absent	Uncertain	2.15405	0	0	FALSE	FALSE	FALSE	FALSE	FALSE
AT1G02320		hypothetical protein	Absent	Absent	0.087324	0	0	FALSE	FALSE	FALSE	FALSE	FALSE
AT1G02330		integrator complex subunit-like protein	Uncertain	Present	38.7367	8.79234	1	FALSE	FALSE	FALSE	FALSE	FALSE		S11		S11	S11		1	1
AT1G02335	GL22	germin-like protein subfamily 2 member 2 precursor	Uncertain	Present	35.7385	17.3603	0	FALSE	FALSE	FALSE	FALSE	FALSE
AT1G02340	HFR1	basic helix-loop-helix (bHLH) DNA-binding superfamily protein	Absent	Present	126.597	0	0	FALSE	FALSE	FALSE	FALSE	FALSE
AT1G02350		protoporphyrinogen oxidase-like protein	Absent	Uncertain	2.45503	0	0	FALSE	FALSE	FALSE	FALSE	FALSE
AT1G02360		Chitinase family protein	Uncertain	Present	34.123	8.7898	0	FALSE	FALSE	FALSE	FALSE	FALSE
AT1G02370		Tetratricopeptide repeat (TPR)-like superfamily protein	Present	Uncertain	3.92802	15.581	0	FALSE	FALSE	FALSE	FALSE	FALSE
AT1G02380		transmembrane protein	Absent	Uncertain	2.53311	0	0	FALSE	FALSE	FALSE	FALSE	FALSE
AT1G02390	GPAT2	glycerol-3-phosphate acyltransferase 2	Uncertain	Uncertain	2.30685	8.63321	0	FALSE	FALSE	FALSE	FALSE	FALSE
AT1G02400	GA2OX6	gibberellin 2-oxidase 6	Absent	Present	39.1482	0	1	FALSE	FALSE	FALSE	FALSE	FALSE			T313
AT1G02405		proline-rich family protein	Absent	Uncertain	1.50783	0	0	FALSE	FALSE	FALSE	FALSE	FALSE
AT1G02410		cytochrome c oxidase assembly protein CtaG / Cox11 family	Uncertain	Present	18.0349	6.55672	0	FALSE	FALSE	FALSE	FALSE	FALSE
AT1G02420		Pentatricopeptide repeat (PPR) superfamily protein	Absent	Uncertain	4.36322	0	0	FALSE	FALSE	FALSE	FALSE	FALSE
AT1G02430	ARFD1B	ADP-ribosylation factor D1B	Absent	Uncertain	2.87088	0	0	FALSE	FALSE	FALSE	FALSE	FALSE
AT1G02440	ARFD1A	ADP-ribosylation factor D1A	Absent	Absent	0.252436	0	0	FALSE	FALSE	FALSE	FALSE	FALSE
AT1G02450	NIMIN1	NIM1-interacting 1	Absent	Absent	0.984819	0	0	FALSE	FALSE	FALSE	FALSE	FALSE
AT1G02460		Pectin lyase-like superfamily protein	Absent	Uncertain	4.22713	0	0	FALSE	FALSE	FALSE	FALSE	FALSE
AT1G02470		Polyketide cyclase/dehydrase and lipid transport superfamily protein	Absent	Uncertain	4.00183	0	0	FALSE	FALSE	FALSE	FALSE	FALSE
AT1G02475		Polyketide cyclase/dehydrase and lipid transport superfamily protein	Uncertain	Present	19.3409	11.8198	0	FALSE	FALSE	FALSE	FALSE	FALSE
AT1G02490		hypothetical protein	Absent	Absent	0.146883	0	0	FALSE	FALSE	FALSE	FALSE	FALSE
AT1G02500	SAM1	S-adenosylmethionine synthetase 1	Present	Present	448.301	94.7261	0	FALSE	FALSE	FALSE	FALSE	FALSE
AT1G02510	TPK4	Outward rectifying potassium channel protein	Absent	Absent	0.00207148	0	0	FALSE	FALSE	FALSE	FALSE	FALSE
AT1G02520	ABCB11	P-glycoprotein 11	Present	Uncertain	12.2569	42.9228	1	FALSE	FALSE	FALSE	FALSE	TRUE			S635
AT1G02530	ABCB12	P-glycoprotein 12	Uncertain	Absent	0.380242	67.1115	0	FALSE	FALSE	FALSE	FALSE	TRUE
AT1G02540		hypothetical protein	Absent	Absent	0	0	0	FALSE	FALSE	FALSE	FALSE	FALSE
AT1G02550		Plant invertase/pectin methylesterase inhibitor superfamily protein	Absent	Absent	0.000648092	0	0	FALSE	FALSE	FALSE	FALSE	FALSE
AT1G02560	CLPP5	nuclear encoded CLP protease 5	Present	Present	102.653	20.8366	0	FALSE	FALSE	FALSE	FALSE	FALSE
AT1G02570		transmembrane protein	Absent	Uncertain	2.0151	0	0	FALSE	FALSE	FALSE	FALSE	FALSE
AT1G02575		transmembrane protein	Absent	Absent	1.4816	0	0	FALSE	FALSE	FALSE	FALSE	FALSE
AT1G02580	MEA	SET domain-containing protein	Absent	Uncertain	0.918303	0	0	FALSE	FALSE	FALSE	FALSE	FALSE
AT1G02590		Aldehyde oxidase/xanthine dehydrogenase%2C molybdopterin binding protein	Absent	Absent	0	0	0	FALSE	FALSE	FALSE	FALSE	FALSE
AT1G02610		RING/FYVE/PHD zinc finger superfamily protein	Absent	Present	12.5865	0	0	FALSE	FALSE	FALSE	FALSE	FALSE
AT1G02620		Ras-related small GTP-binding family protein	Uncertain	Absent	0.73909	60.3969	0	FALSE	FALSE	FALSE	FALSE	FALSE
AT1G02630		Nucleoside transporter family protein	Absent	Absent	1.05618	0	0	FALSE	FALSE	FALSE	FALSE	FALSE
AT1G02640	BXL2	beta-xylosidase 2	Present	Present	85.5491	51.1797	0	FALSE	FALSE	FALSE	FALSE	FALSE
AT1G02650		Tetratricopeptide repeat (TPR)-like superfamily protein	Absent	Uncertain	1.3882	0	0	FALSE	FALSE	FALSE	FALSE	FALSE
AT1G02660		alpha/beta-Hydrolases superfamily protein	Absent	Present	24.6645	0	0	FALSE	FALSE	FALSE	FALSE	FALSE
AT1G02670		P-loop containing nucleoside triphosphate hydrolases superfamily protein	Absent	Uncertain	1.81495	0	0	FALSE	FALSE	FALSE	FALSE	TRUE
AT1G02680	TAF13	TBP-associated factor 13	Absent	Present	23.7332	0	0	FALSE	FALSE	FALSE	FALSE	FALSE
AT1G02690	IMPA-6	importin alpha isoform 6	Present	Present	11.3225	44.0844	0	FALSE	FALSE	FALSE	FALSE	FALSE
AT1G02700		GATA transcription factor-like protein	Absent	Uncertain	7.13664	0	0	FALSE	FALSE	FALSE	FALSE	FALSE
AT1G02705		hypothetical protein	Absent	Uncertain	0	0	0	FALSE	FALSE	FALSE	FALSE	FALSE
AT1G02710		glycine-rich protein	Absent	Absent	0.64495	0	0	FALSE	FALSE	FALSE	FALSE	FALSE
AT1G02720	GATL5	galacturonosyltransferase 5	Absent	Present	9.23293	0	0	FALSE	FALSE	FALSE	FALSE	FALSE
AT1G02730	CSLD5	cellulose synthase-like D5	Uncertain	Present	9.63047	50.6685	0	FALSE	FALSE	FALSE	FALSE	FALSE
AT1G02740	MRG2,MORF related gene 2	MRG family protein	Absent	Present	9.36052	0	0	FALSE	FALSE	FALSE	FALSE	FALSE
AT1G02750		Drought-responsive family protein	Absent	Present	21.3927	0	0	FALSE	FALSE	FALSE	FALSE	FALSE
AT1G02770		hypothetical protein	Absent	Uncertain	4.36808	0	0	FALSE	FALSE	FALSE	FALSE	FALSE
AT1G02780	emb2386	Ribosomal protein L19e family protein	Present	Present	450.184	82.3812	1	FALSE	FALSE	FALSE	FALSE	FALSE			T154
AT1G02790	PGA4	polygalacturonase 4	Absent	Absent	0.0157343	0	0	FALSE	FALSE	FALSE	FALSE	FALSE
AT1G02800	CEL2	cellulase 2	Uncertain	Present	38.3696	31.0552	0	FALSE	FALSE	FALSE	FALSE	FALSE
AT1G02810		Plant invertase/pectin methylesterase inhibitor superfamily	Uncertain	Present	24.9094	29.3891	0	FALSE	FALSE	FALSE	FALSE	FALSE
AT1G02813		pectinesterase (Protein of unknown function%2C DUF538)	Absent	Absent	0.0513039	0	0	FALSE	FALSE	FALSE	FALSE	FALSE
AT1G02816		pectinesterase (Protein of unknown function%2C DUF538)	Uncertain	Present	41.1354	15.0163	0	FALSE	FALSE	FALSE	FALSE	FALSE
AT1G02820	LEA3	Late embryogenesis abundant 3 (LEA3) family protein	Absent	Uncertain	2.10209	0	0	FALSE	FALSE	FALSE	FALSE	FALSE
AT1G02830		Ribosomal L22e protein family	Absent	Absent	0.0014435	0	0	FALSE	FALSE	FALSE	FALSE	FALSE
AT1G02840	SR34	RNA-binding (RRM/RBD/RNP motifs) family protein	Present	Present	202.196	33.9187	4	TRUE	FALSE	FALSE	FALSE	FALSE		S273, S271, S277	S205	S205, S271, S273		S273	3		1
AT1G02850	BGLU11	beta glucosidase 11	Absent	Present	37.0606	0	0	FALSE	FALSE	FALSE	FALSE	FALSE
AT1G02860	NLA	SPX (SYG1/Pho81/XPR1) domain-containing protein	Absent	Present	57.0357	0	0	FALSE	FALSE	FALSE	FALSE	FALSE
AT1G02870		nucleolar-like protein	Absent	Present	26.7545	0	0	FALSE	FALSE	FALSE	FALSE	FALSE
AT1G02880	TPK1	thiamin pyrophosphokinase1	Uncertain	Present	22.2744	28.5164	0	FALSE	FALSE	FALSE	FALSE	FALSE
AT1G02890		AAA-type ATPase family protein	Present	Present	53.9803	38.7486	0	FALSE	FALSE	FALSE	FALSE	TRUE
AT1G02900	RALF1	rapid alkalinization factor 1	Absent	Present	91.6688	0	0	FALSE	FALSE	FALSE	FALSE	FALSE
AT1G02910	LPA1	tetratricopeptide repeat (TPR)-containing protein	Uncertain	Present	32.7131	8.13673	0	FALSE	FALSE	FALSE	FALSE	FALSE
AT1G02920	GSTF7	glutathione S-transferase 7	Present	Present	374.727	51.3318	0	FALSE	FALSE	FALSE	FALSE	FALSE
AT1G02930	GSTF6	glutathione S-transferase 6	Present	Present	203.091	61.4153	0	FALSE	FALSE	FALSE	FALSE	FALSE
AT1G02940	GSTF5	glutathione S-transferase (class phi) 5	Absent	Absent	0.0279476	0	0	FALSE	FALSE	FALSE	FALSE	FALSE
AT1G02950	GSTF4	glutathione S-transferase F4	Absent	Present	22.0777	0	0	FALSE	FALSE	FALSE	FALSE	FALSE
AT1G02960		kinetochore protein	Absent	Present	19.3204	0	0	FALSE	FALSE	FALSE	FALSE	FALSE
AT1G02965		hypothetical protein	Absent	Absent	0.00651896	0	0	FALSE	FALSE	FALSE	FALSE	FALSE
AT1G02970	WEE1	WEE1-like kinase	Absent	Uncertain	3.66929	0	0	FALSE	TRUE	FALSE	FALSE	TRUE
AT1G02980	CUL2	cullin 2	Uncertain	Absent	0.165168	20.1916	0	FALSE	FALSE	FALSE	FALSE	FALSE
AT1G02990		hypothetical protein	Uncertain	Present	10.682	4.89545	0	FALSE	FALSE	FALSE	FALSE	FALSE
AT1G03000	PEX6	peroxin 6	Present	Present	16.3783	49.0959	0	FALSE	FALSE	FALSE	FALSE	TRUE
AT1G03010		Phototropic-responsive NPH3 family protein	Absent	Uncertain	2.5016	0	1	FALSE	FALSE	FALSE	FALSE	FALSE			T468
AT1G03020		Thioredoxin superfamily protein	Absent	Absent	0.0111001	0	0	FALSE	FALSE	FALSE	FALSE	FALSE
AT1G03030		P-loop containing nucleoside triphosphate hydrolases superfamily protein	Present	Present	16.2331	21.8594	0	FALSE	FALSE	FALSE	FALSE	FALSE
AT1G03040		basic helix-loop-helix (bHLH) DNA-binding superfamily protein	Absent	Present	36.5605	0	0	FALSE	FALSE	FALSE	FALSE	FALSE
AT1G03050		ENTH/ANTH/VHS superfamily protein	Absent	Absent	0.0187691	0	0	FALSE	FALSE	FALSE	FALSE	FALSE
AT1G03055	D27	beta-carotene isomerase D27-like protein	Absent	Absent	0.609804	0	0	FALSE	FALSE	FALSE	FALSE	FALSE
AT1G03060	SPI	BEACH-DOMAIN HOMOLOG A1	Uncertain	Present	15.0267	12.7662	1	FALSE	FALSE	FALSE	FALSE	TRUE			S1966
AT1G03070	AtLFG4,LFG4,LIFEGUARD 4	Bax inhibitor-1 family protein	Absent	Uncertain	6.26592	0	0	FALSE	FALSE	FALSE	FALSE	FALSE
AT1G03080	NET1D	kinase interacting (KIP1-like) family protein	Present	Present	47.8972	24.4079	0	FALSE	FALSE	FALSE	FALSE	TRUE
AT1G03090	MCCA	methylcrotonyl-CoA carboxylase alpha chain	Present	Present	171.172	58.8687	0	FALSE	FALSE	FALSE	FALSE	FALSE
AT1G03100		Pentatricopeptide repeat (PPR) superfamily protein	Absent	Uncertain	1.50315	0	0	FALSE	FALSE	FALSE	FALSE	FALSE
AT1G03103		Bifunctional inhibitor/lipid-transfer protein/seed storage 2S albumin superfamily protein	Absent	Absent	0.244633	0	0	FALSE	FALSE	FALSE	FALSE	FALSE
AT1G03106		hypothetical protein	Absent	Uncertain	34.2143	0	0	FALSE	FALSE	FALSE	FALSE	FALSE
AT1G03110	TRM82	Transducin/WD40 repeat-like superfamily protein	Present	Present	14.0412	23.1534	0	FALSE	FALSE	FALSE	FALSE	FALSE
AT1G03120	RAB28	responsive to abscisic acid 28	Uncertain	Uncertain	3.39489	6.49517	0	FALSE	FALSE	FALSE	FALSE	FALSE
AT1G03130	PSAD-2	photosystem I subunit D-2	Uncertain	Present	164.383	16.0903	0	FALSE	FALSE	FALSE	FALSE	FALSE
AT1G03140		splicing factor Prp18 family protein	Uncertain	Present	80.9647	16.6621	0	FALSE	FALSE	FALSE	FALSE	FALSE
AT1G03150		Acyl-CoA N-acyltransferases (NAT) superfamily protein	Uncertain	Present	30.5313	6.43167	0	FALSE	FALSE	FALSE	FALSE	FALSE
AT1G03160	FZL	FZO-like protein	Present	Present	22.3144	23.7448	0	FALSE	FALSE	FALSE	FALSE	FALSE
AT1G03165		hypothetical protein	Absent	Uncertain	0	0	0	FALSE	FALSE	FALSE	FALSE	FALSE
AT1G03170	FAF2	FANTASTIC four-like protein (DUF3049)	Absent	Uncertain	1.54926	0	0	FALSE	FALSE	FALSE	FALSE	FALSE
AT1G03180		non-structural protein	Absent	Uncertain	3.34885	0	0	FALSE	FALSE	FALSE	FALSE	FALSE
AT1G03190	UVH6	RAD3-like DNA-binding helicase protein	Uncertain	Present	10.0543	8.77521	0	FALSE	FALSE	FALSE	FALSE	FALSE
AT1G03200		hypothetical protein	Absent	Uncertain	11.9477	0	0	FALSE	FALSE	FALSE	FALSE	FALSE
AT1G03210		Phenazine biosynthesis PhzC/PhzF protein	Uncertain	Present	34.2161	10.8778	0	FALSE	FALSE	FALSE	FALSE	FALSE
AT1G03220		Eukaryotic aspartyl protease family protein	Present	Present	258.058	61.84	0	FALSE	FALSE	FALSE	FALSE	FALSE
AT1G03230		Eukaryotic aspartyl protease family protein	Present	Present	45.9352	62.0322	0	FALSE	FALSE	FALSE	FALSE	FALSE
AT1G03240		hypothetical protein	Absent	Absent	0.371349	0	0	FALSE	FALSE	FALSE	FALSE	FALSE
AT1G03250		R3H domain protein	Absent	Present	25.4938	0	0	FALSE	FALSE	FALSE	FALSE	FALSE
AT1G03260		SNARE associated Golgi protein family	Uncertain	Present	11.8598	6.88944	0	FALSE	FALSE	FALSE	FALSE	FALSE
AT1G03270		CBS domain protein with a domain protein (DUF21)	Uncertain	Uncertain	2.1766	9.70245	0	FALSE	FALSE	FALSE	FALSE	FALSE
AT1G03280		Transcription factor TFIIE%2C alpha subunit	Uncertain	Present	36.7663	11.1991	0	FALSE	FALSE	FALSE	FALSE	FALSE
AT1G03290		ELKS/Rab6-interacting/CAST family protein	Uncertain	Present	24.4652	7.11461	0	FALSE	FALSE	FALSE	FALSE	FALSE
AT1G03300	ATDUF1	agenet domain protein (DOMAIN OF UNKNOWN FUNCTION 724 1)	Absent	Uncertain	3.40125	0	0	FALSE	FALSE	FALSE	FALSE	FALSE
AT1G03310	DBE1	debranching enzyme 1	Uncertain	Present	11.2069	7.06913	0	FALSE	FALSE	FALSE	FALSE	FALSE
AT1G03320		hypothetical protein	Absent	Uncertain	2.25472	0	0	FALSE	FALSE	FALSE	FALSE	FALSE
AT1G03325		hypothetical protein	Absent	Uncertain	0	0	0	FALSE	FALSE	FALSE	FALSE	FALSE
AT1G03330	LSM2	Small nuclear ribonucleoprotein family protein	Uncertain	Present	54.0529	17.2111	0	FALSE	FALSE	FALSE	FALSE	FALSE
AT1G03340		hypothetical protein	Absent	Uncertain	4.28891	0	0	FALSE	FALSE	FALSE	FALSE	FALSE
AT1G03350		BSD domain-containing protein	Present	Present	51.6072	33.457	8	TRUE	FALSE	FALSE	FALSE	FALSE	S64, S127	S143, S129, S145, S130	S434, S431	S143, S64	S129	S434	2	1	1
AT1G03360	RRP4	ribosomal RNA processing 4	Uncertain	Present	10.0597	10.9461	0	FALSE	FALSE	FALSE	FALSE	FALSE
AT1G03365		RING/U-box superfamily protein	Uncertain	Present	11.955	8.17807	0	FALSE	FALSE	FALSE	FALSE	FALSE
AT1G03370		C2 calcium/lipid-binding and GRAM domain containing protein	Uncertain	Present	20.9303	10.6192	0	FALSE	FALSE	FALSE	FALSE	FALSE
AT1G03380	ATG18G	yeast autophagy 18 G-like protein	Uncertain	Present	41.7995	9.47663	0	FALSE	FALSE	FALSE	FALSE	FALSE
AT1G03390		HXXXD-type acyl-transferase family protein	Absent	Absent	0.0300601	0	0	FALSE	FALSE	FALSE	FALSE	FALSE
AT1G03395		hypothetical protein	Absent	Uncertain	0	0	0	FALSE	FALSE	FALSE	FALSE	FALSE
AT1G03400		2-oxoglutarate (2OG) and Fe(II)-dependent oxygenase superfamily protein	Absent	Present	8.94442	0	0	FALSE	FALSE	FALSE	FALSE	FALSE
AT1G03410	2A6	2-oxoglutarate (2OG) and Fe(II)-dependent oxygenase superfamily protein	Absent	Present	8.89755	0	0	FALSE	FALSE	FALSE	FALSE	FALSE
AT1G03430	AHP5	histidine-containing phosphotransfer factor 5	Uncertain	Present	27.6261	13.2024	0	FALSE	TRUE	FALSE	FALSE	FALSE
AT1G03440		Leucine-rich repeat (LRR) family protein	Absent	Present	9.18231	0	0	FALSE	FALSE	FALSE	FALSE	FALSE
AT1G03445	BSU1	Serine/threonine protein phosphatase family protein	Absent	Absent	1.20836	0	0	FALSE	FALSE	TRUE	FALSE	FALSE
AT1G03457	AtBRN2,BRN2,Bruno-like 2	RNA-binding (RRM/RBD/RNP motifs) family protein	Present	Present	17.1888	25.1207	0	FALSE	FALSE	FALSE	FALSE	FALSE
AT1G03470	NET3A	Kinase interacting (KIP1-like) family protein	Absent	Present	27.9075	0	0	FALSE	FALSE	FALSE	FALSE	FALSE
AT1G03475	LIN2	Coproporphyrinogen III oxidase	Present	Present	78.6514	63.8632	0	FALSE	FALSE	FALSE	FALSE	FALSE
AT1G03490	NAC006	NAC domain containing protein 6	Absent	Absent	0.0605598	0	0	FALSE	FALSE	FALSE	FALSE	FALSE
AT1G03495		HXXXD-type acyl-transferase family protein	Absent	Absent	1.93514	0	0	FALSE	FALSE	FALSE	FALSE	FALSE
AT1G03510		Tetratricopeptide repeat (TPR)-like superfamily protein	Absent	Uncertain	1.66832	0	0	FALSE	FALSE	FALSE	FALSE	FALSE
AT1G03520		Core-2/I-branching beta-1%2C6-N-acetylglucosaminyltransferase family protein	Absent	Present	14.8662	0	0	FALSE	FALSE	FALSE	FALSE	FALSE
AT1G03530	NAF1	nuclear assembly factor 1	Uncertain	Present	9.28879	6.39294	0	FALSE	FALSE	FALSE	FALSE	FALSE
AT1G03540		Pentatricopeptide repeat (PPR-like) superfamily protein	Absent	Uncertain	1.34872	0	0	FALSE	FALSE	FALSE	FALSE	FALSE
AT1G03550	SCAMP4	Secretory carrier membrane protein (SCAMP) family protein	Absent	Present	21.7475	0	0	FALSE	FALSE	FALSE	FALSE	FALSE
AT1G03560		Pentatricopeptide repeat (PPR-like) superfamily protein	Absent	Present	7.54629	0	0	FALSE	FALSE	FALSE	FALSE	FALSE
AT1G03590		Protein phosphatase 2C family protein	Uncertain	Present	43.0694	9.78659	0	FALSE	FALSE	TRUE	FALSE	FALSE
AT1G03600	PSB27	photosystem II family protein	Uncertain	Present	87.5053	15.1294	0	FALSE	FALSE	FALSE	FALSE	FALSE
AT1G03610		plant/protein (DUF789)	Absent	Present	50.484	0	0	FALSE	FALSE	FALSE	FALSE	FALSE
AT1G03620		ELMO/CED-12 family protein	Absent	Uncertain	2.98733	0	0	FALSE	FALSE	FALSE	FALSE	FALSE
AT1G03630	POR C	protochlorophyllide oxidoreductase C	Present	Present	53.8071	44.5575	0	FALSE	FALSE	FALSE	FALSE	FALSE
AT1G03650		Acyl-CoA N-acyltransferases (NAT) superfamily protein	Absent	Uncertain	4.329	0	0	FALSE	FALSE	FALSE	FALSE	FALSE
AT1G03660		Ankyrin-repeat containing protein	Absent	Uncertain	1.99718	0	0	FALSE	FALSE	FALSE	FALSE	FALSE
AT1G03670		ankyrin repeat family protein	Absent	Absent	0.00561874	0	0	FALSE	FALSE	FALSE	FALSE	FALSE
AT1G03680	THM1	thioredoxin M-type 1	Present	Present	99.6529	23.8104	0	FALSE	FALSE	FALSE	FALSE	FALSE
AT1G03687		DTW domain-containing protein	Absent	Present	9.96167	0	0	FALSE	FALSE	FALSE	FALSE	FALSE
AT1G03700	CASPL1C2,CASP-like protein 1C2	Uncharacterized protein family (UPF0497)	Absent	Uncertain	3.20095	0	0	FALSE	FALSE	FALSE	FALSE	FALSE
AT1G03710		Cystatin/monellin superfamily protein	Absent	Absent	0.473874	0	0	FALSE	FALSE	FALSE	FALSE	FALSE
AT1G03720		Cysteine proteinases superfamily protein	Absent	Absent	0.000502495	0	0	FALSE	FALSE	FALSE	FALSE	FALSE
AT1G03730		pyrroline-5-carboxylate reductase	Absent	Present	11.5466	0	0	FALSE	FALSE	FALSE	FALSE	FALSE
AT1G03740		Protein kinase superfamily protein	Absent	Present	22.2404	0	0	FALSE	TRUE	FALSE	FALSE	TRUE
AT1G03750	SWI2	switch 2	Absent	Uncertain	5.52956	0	0	FALSE	FALSE	FALSE	FALSE	TRUE
AT1G03760		Prefoldin chaperone subunit family protein	Absent	Present	10.5245	0	0	FALSE	FALSE	FALSE	FALSE	FALSE
AT1G03770	RING1B	RING 1B	Absent	Present	7.39897	0	0	FALSE	FALSE	FALSE	FALSE	FALSE
AT1G03780	TPX2	targeting protein for XKLP2	Absent	Present	5.14748	0	0	FALSE	FALSE	FALSE	FALSE	FALSE
AT1G03790	SOM	Zinc finger C-x8-C-x5-C-x3-H type family protein	Absent	Present	40.7224	0	0	FALSE	FALSE	FALSE	FALSE	FALSE
AT1G03800	ERF10	ERF domain protein 10	Absent	Uncertain	1.74696	0	0	FALSE	FALSE	FALSE	FALSE	FALSE
AT1G03810		Nucleic acid-binding%2C OB-fold-like protein	Absent	Absent	0.00065293	0	0	FALSE	FALSE	FALSE	FALSE	FALSE
AT1G03820		E6-like protein	Absent	Uncertain	8.01911	0	0	FALSE	FALSE	FALSE	FALSE	FALSE
AT1G03830		guanylate-binding family protein	Uncertain	Uncertain	4.11634	18.2261	0	FALSE	FALSE	FALSE	FALSE	FALSE
AT1G03840	MGP	C2H2 and C2HC zinc fingers superfamily protein	Uncertain	Uncertain	2.25881	7.49533	0	FALSE	FALSE	FALSE	FALSE	FALSE
AT1G03850	GRXS13	Glutaredoxin family protein	Absent	Present	84.7192	0	0	FALSE	FALSE	FALSE	FALSE	FALSE
AT1G03860	PHB2	prohibitin 2	Present	Present	51.2014	62.7815	0	FALSE	FALSE	FALSE	FALSE	FALSE
AT1G03870	FLA9	FASCICLIN-like arabinoogalactan 9	Present	Present	596.02	77.8016	0	FALSE	FALSE	FALSE	FALSE	FALSE
AT1G03880	CRU2	cruciferin 2	Present	Uncertain	6.33663	132.156	1	FALSE	FALSE	FALSE	FALSE	FALSE		T227
AT1G03890		RmlC-like cupins superfamily protein	Present	Absent	0.302279	100.528	0	FALSE	FALSE	FALSE	FALSE	FALSE
AT1G03900	ABCI18	non-intrinsic ABC protein 4	Present	Present	143.974	33.8283	0	FALSE	FALSE	FALSE	FALSE	FALSE
AT1G03905	ABCI19	P-loop containing nucleoside triphosphate hydrolases superfamily protein	Absent	Present	6.87532	0	0	FALSE	FALSE	FALSE	FALSE	FALSE
AT1G03910	CTN,CACTIN	cactus-binding carboxy-terminal%2C cactin	Uncertain	Present	50.0514	10.442	1	FALSE	FALSE	FALSE	FALSE	FALSE			S450		S450			1
AT1G03920		Protein kinase family protein	Present	Present	6.75136	18.8294	0	FALSE	TRUE	FALSE	FALSE	TRUE
AT1G03930	ADK1	dual specificity kinase 1	Uncertain	Present	21.8643	5.88164	1	FALSE	TRUE	FALSE	FALSE	TRUE			S403
AT1G03940		HXXXD-type acyl-transferase family protein	Absent	Absent	1.39866	0	0	FALSE	FALSE	FALSE	FALSE	FALSE
AT1G03950	VPS2.3	vacuolar protein sorting-associated protein 2.3	Absent	Present	17.925	0	0	FALSE	FALSE	FALSE	FALSE	FALSE
AT1G03960		Calcium-binding EF hand family protein	Uncertain	Present	8.27811	14.9237	0	FALSE	FALSE	FALSE	FALSE	FALSE
AT1G03970	GBF4	G-box binding factor 4	Uncertain	Present	26.2549	6.89664	0	FALSE	FALSE	FALSE	FALSE	FALSE
AT1G03980	PCS2	phytochelatin synthase 2	Uncertain	Absent	0.238714	20.9303	0	FALSE	FALSE	FALSE	FALSE	FALSE
AT1G03982		PAK-box/P21-Rho-binding family protein	Absent	Absent	0.000729791	0	0	FALSE	FALSE	FALSE	FALSE	FALSE
AT1G03990		Long-chain fatty alcohol dehydrogenase family protein	Absent	Uncertain	1.46445	0	0	FALSE	FALSE	FALSE	FALSE	FALSE
AT1G04000		hypothetical protein	Absent	Present	22.687	0	0	FALSE	FALSE	FALSE	FALSE	FALSE
AT1G04010	PSAT1	phospholipid sterol acyl transferase 1	Absent	Present	10.2334	0	0	FALSE	FALSE	FALSE	FALSE	FALSE
AT1G04020	BARD1	breast cancer associated RING 1	Absent	Uncertain	3.87507	0	0	FALSE	FALSE	FALSE	FALSE	FALSE
AT1G04030		eisosome protein	Uncertain	Present	9.48624	6.43775	0	FALSE	FALSE	FALSE	FALSE	FALSE
AT1G04040		HAD superfamily%2C subfamily IIIB acid phosphatase	Present	Present	227.053	39.7909	0	FALSE	FALSE	FALSE	FALSE	FALSE
AT1G04050	SUVR1	histone-lysine N-methyltransferase SUVR2-like protein	Absent	Uncertain	2.94112	0	0	FALSE	FALSE	FALSE	FALSE	FALSE
AT1G04070	TOM22-I	translocase of outer membrane 22-I	Absent	Present	22.9195	0	0	FALSE	FALSE	FALSE	FALSE	FALSE
AT1G04080	PRP39	Tetratricopeptide repeat (TPR)-like superfamily protein	Present	Present	47.4356	55.0571	3	TRUE	FALSE	FALSE	FALSE	FALSE	S304	S300, T301			S300	S304		1	1
AT1G04090		vacuolar sorting-associated protein (DUF946)	Uncertain	Uncertain	1.41092	19.4082	0	FALSE	FALSE	FALSE	FALSE	FALSE
AT1G04100	IAA10	indoleacetic acid-induced protein 10	Absent	Present	8.3727	0	0	FALSE	FALSE	FALSE	FALSE	FALSE
AT1G04105		hypothetical protein	Absent	Uncertain	0	0	0	FALSE	FALSE	FALSE	FALSE	FALSE
AT1G04110	SDD1	Subtilase family protein	Uncertain	Uncertain	0.834976	8.74847	0	FALSE	FALSE	FALSE	FALSE	FALSE
AT1G04120	ABCC5	multidrug resistance-associated protein 5	Present	Present	39.8327	31.584	1	FALSE	FALSE	FALSE	FALSE	TRUE			S898
AT1G04130	TPR2	Tetratricopeptide repeat (TPR)-like superfamily protein	Present	Present	12.0881	25.4303	0	FALSE	FALSE	FALSE	FALSE	FALSE
AT1G04140		Transducin family protein / WD-40 repeat family protein	Uncertain	Present	82.0836	10.113	0	FALSE	FALSE	FALSE	FALSE	FALSE
AT1G04150		C2 calcium/lipid-binding plant phosphoribosyltransferase family protein	Absent	Absent	0.114156	0	0	FALSE	FALSE	FALSE	FALSE	FALSE
AT1G04160	XIB	myosin XI B	Present	Uncertain	3.42331	20.8126	0	FALSE	FALSE	FALSE	FALSE	TRUE
AT1G04170	EIF2 GAMMA	eukaryotic translation initiation factor 2 gamma subunit	Present	Present	70.1356	65.1515	0	FALSE	FALSE	FALSE	FALSE	FALSE
AT1G04180	YUC9	YUCCA 9	Absent	Uncertain	0.644856	0	0	FALSE	FALSE	FALSE	FALSE	FALSE
AT1G04190	TPR3	Tetratricopeptide repeat (TPR)-like superfamily protein	Present	Present	32.4638	50.5007	0	FALSE	FALSE	FALSE	FALSE	FALSE
AT1G04200		dyggve-melchior-clausen syndrome protein	Uncertain	Present	14.4067	9.68299	0	FALSE	FALSE	FALSE	FALSE	FALSE
AT1G04210		Leucine-rich repeat protein kinase family protein	Absent	Present	26.6451	0	0	FALSE	TRUE	FALSE	FALSE	TRUE
AT1G04220	KCS2	3-ketoacyl-CoA synthase 2	Present	Present	54.3786	34.4746	0	FALSE	FALSE	FALSE	FALSE	FALSE
AT1G04230		rRNA-processing EFG1-like protein (DUF2361)	Absent	Present	9.36875	0	0	FALSE	FALSE	FALSE	FALSE	FALSE
AT1G04240	SHY2	AUX/IAA transcriptional regulator family protein	Absent	Present	140.311	0	0	FALSE	FALSE	FALSE	FALSE	FALSE
AT1G04250	AXR3	AUX/IAA transcriptional regulator family protein	Absent	Present	279.306	0	0	FALSE	FALSE	FALSE	FALSE	FALSE
AT1G04260	MPI7	CAMV movement protein interacting protein 7	Present	Present	40.7962	21.9182	0	FALSE	FALSE	FALSE	FALSE	FALSE
AT1G04270	RPS15	cytosolic ribosomal protein S15	Present	Present	295.495	72.3909	0	FALSE	FALSE	FALSE	FALSE	FALSE
AT1G04280		P-loop containing nucleoside triphosphate hydrolases superfamily protein	Absent	Present	54.2674	0	0	FALSE	FALSE	FALSE	FALSE	FALSE
AT1G04290		Thioesterase superfamily protein	Absent	Present	17.1144	0	0	FALSE	FALSE	FALSE	FALSE	FALSE
AT1G04300		TRAF-like superfamily protein	Uncertain	Present	62.7607	13.9441	0	FALSE	FALSE	FALSE	FALSE	FALSE
AT1G04310	ERS2	ethylene response sensor 2	Absent	Present	28.5936	0	0	FALSE	TRUE	FALSE	FALSE	FALSE
AT1G04330		hypothetical protein	Absent	Uncertain	2.21668	0	0	FALSE	FALSE	FALSE	FALSE	FALSE
AT1G04340		HR-like lesion-inducing protein-like protein	Absent	Present	37.628	0	0	FALSE	FALSE	FALSE	FALSE	FALSE
AT1G04350		2-oxoglutarate (2OG) and Fe(II)-dependent oxygenase superfamily protein	Absent	Uncertain	5.56977	0	0	FALSE	FALSE	FALSE	FALSE	FALSE
AT1G04360	ATL1,ARABIDOPSIS TOXICOS EN LEVADURA 1	RING/U-box superfamily protein	Absent	Uncertain	4.6989	0	0	FALSE	FALSE	FALSE	FALSE	FALSE
AT1G04370	ERF14	Ethylene-responsive element binding factor 14	Absent	Absent	0.00288167	0	0	FALSE	FALSE	FALSE	FALSE	FALSE
AT1G04380		2-oxoglutarate (2OG) and Fe(II)-dependent oxygenase superfamily protein	Absent	Absent	0.210133	0	0	FALSE	FALSE	FALSE	FALSE	FALSE
AT1G04390		BTB/POZ domain-containing protein	Absent	Present	7.91881	0	0	FALSE	FALSE	FALSE	FALSE	FALSE
AT1G04400	CRY2	cryptochrome 2	Present	Present	133.508	27.8924	0	FALSE	FALSE	FALSE	FALSE	FALSE
AT1G04410	c-NAD-MDH1	Lactate/malate dehydrogenase family protein	Present	Present	526.852	119.677	0	FALSE	FALSE	FALSE	FALSE	FALSE
AT1G04420		NAD(P)-linked oxidoreductase superfamily protein	Present	Present	57.0108	29.169	0	FALSE	FALSE	FALSE	FALSE	FALSE
AT1G04430		S-adenosyl-L-methionine-dependent methyltransferases superfamily protein	Present	Present	82.0332	66.8846	0	FALSE	FALSE	FALSE	FALSE	FALSE
AT1G04440	CKL13	casein kinase like 13	Uncertain	Present	63.3991	11.2291	3	FALSE	TRUE	FALSE	FALSE	TRUE			S390, S405, S406	S390, S405	S406		2	1
AT1G04445		C2H2-like zinc finger protein	Absent	Absent	0.378229	0	0	FALSE	FALSE	FALSE	FALSE	FALSE
AT1G04450	RIC3	ROP-interactive CRIB motif-containing protein 3	Absent	Absent	0.00137635	0	0	FALSE	FALSE	FALSE	FALSE	TRUE
AT1G04455		hypothetical protein	Absent	Uncertain	0	0	0	FALSE	FALSE	FALSE	FALSE	FALSE
AT1G04470		hypothetical protein (DUF810)	Absent	Absent	0.0316304	0	0	FALSE	FALSE	FALSE	FALSE	FALSE
AT1G04480		Ribosomal protein L14p/L23e family protein	Uncertain	Present	120.202	90.941	0	FALSE	FALSE	FALSE	FALSE	FALSE
AT1G04490		hypothetical protein (DUF3527)	Absent	Uncertain	1.55469	0	0	FALSE	FALSE	FALSE	FALSE	FALSE
AT1G04500		CCT motif family protein	Absent	Absent	0.376069	0	0	FALSE	FALSE	FALSE	FALSE	FALSE
AT1G04510	MAC3A	MOS4-associated complex 3A	Present	Present	38.9368	36.3935	0	FALSE	FALSE	FALSE	FALSE	TRUE
AT1G04520	PDLP2	plasmodesmata-located protein 2	Absent	Present	21.3432	0	0	FALSE	FALSE	FALSE	FALSE	FALSE
AT1G04530	TPR4	Tetratricopeptide repeat (TPR)-like superfamily protein	Present	Present	50.6906	25.5574	0	FALSE	FALSE	FALSE	FALSE	FALSE
AT1G04540		Calcium-dependent lipid-binding (CaLB domain) family protein	Absent	Absent	0.737378	0	0	FALSE	FALSE	FALSE	FALSE	FALSE
AT1G04550	IAA12	AUX/IAA transcriptional regulator family protein	Absent	Present	24.6165	0	0	FALSE	FALSE	FALSE	FALSE	FALSE
AT1G04555		transmembrane protein	Absent	Present	12.9236	0	0	FALSE	FALSE	FALSE	FALSE	FALSE
AT1G04560		AWPM-19-like family protein	Present	Uncertain	21.0415	34.9628	0	FALSE	FALSE	FALSE	FALSE	FALSE
AT1G04570		Major facilitator superfamily protein	Absent	Absent	1.12871	0	0	FALSE	FALSE	FALSE	FALSE	FALSE
AT1G04580	AO4	aldehyde oxidase 4	Uncertain	Absent	0.120137	8.98054	0	FALSE	FALSE	FALSE	FALSE	FALSE
AT1G04590		PPR containing-like protein	Absent	Present	22.2177	0	0	FALSE	FALSE	FALSE	FALSE	FALSE
AT1G04600	XIA	myosin XI A	Uncertain	Absent	0.186226	14.3942	0	FALSE	FALSE	FALSE	FALSE	TRUE
AT1G04610	YUC3	YUCCA 3	Absent	Present	7.1705	0	0	FALSE	FALSE	FALSE	FALSE	FALSE
AT1G04620	HCAR	coenzyme F420 hydrogenase family / dehydrogenase%2C beta subunit family	Uncertain	Present	28.29	8.31675	0	FALSE	FALSE	FALSE	FALSE	FALSE
AT1G04625		Polynucleotidyl transferase%2C ribonuclease H-like superfamily protein	Absent	Absent	0.015483	0	0	FALSE	FALSE	FALSE	FALSE	FALSE
AT1G04630	MEE4	GRIM-19 protein	Present	Present	40.5238	34.3493	0	FALSE	FALSE	FALSE	FALSE	FALSE
AT1G04635	EMB1687	ribonuclease P family protein / Rpp14 family protein	Absent	Uncertain	7.3403	0	0	FALSE	FALSE	FALSE	FALSE	FALSE
AT1G04640	LIP2	lipoyltransferase 2	Uncertain	Present	19.9474	9.30762	0	FALSE	FALSE	FALSE	FALSE	FALSE
AT1G04645		Plant self-incompatibility protein S1 family	Uncertain	Absent	0	6.86454	0	FALSE	FALSE	FALSE	FALSE	FALSE
AT1G04650		holliday junction resolvase	Absent	Absent	0.910516	0	0	FALSE	FALSE	FALSE	FALSE	FALSE
AT1G04660		glycine-rich protein	Absent	Uncertain	3.60402	0	0	FALSE	FALSE	FALSE	FALSE	FALSE
AT1G04670		hypothetical protein	Absent	Absent	0.193812	0	0	FALSE	FALSE	FALSE	FALSE	FALSE
AT1G04680		Pectin lyase-like superfamily protein	Uncertain	Present	97.2908	13.0779	0	FALSE	FALSE	FALSE	FALSE	FALSE
AT1G04690	KAB1	potassium channel beta subunit 1	Present	Present	76.1944	69.3042	0	FALSE	FALSE	FALSE	FALSE	FALSE
AT1G04700		PB1 domain-containing protein tyrosine kinase	Uncertain	Uncertain	1.60434	22.821	0	FALSE	TRUE	FALSE	FALSE	TRUE
AT1G04710	PKT4	peroxisomal 3-ketoacyl-CoA thiolase 4	Present	Present	17.2795	51.4222	0	FALSE	FALSE	FALSE	FALSE	FALSE
AT1G04730	CTF18	P-loop containing nucleoside triphosphate hydrolases superfamily protein	Absent	Uncertain	2.4866	0	0	FALSE	FALSE	FALSE	FALSE	FALSE
AT1G04750	VAMP721	vesicle-associated membrane protein 721	Uncertain	Present	110.813	74.4224	0	FALSE	FALSE	FALSE	FALSE	FALSE
AT1G04760	VAMP726	vesicle-associated membrane protein 726	Uncertain	Uncertain	1.74914	47.9751	0	FALSE	FALSE	FALSE	FALSE	FALSE
AT1G04770		Tetratricopeptide repeat (TPR)-like superfamily protein	Absent	Present	26.8327	0	0	FALSE	FALSE	FALSE	FALSE	FALSE
AT1G04778		hypothetical protein	Absent	Uncertain	2.12339	0	0	FALSE	FALSE	FALSE	FALSE	FALSE
AT1G04780		Ankyrin repeat family protein	Present	Present	33.932	43.3648	1	TRUE	FALSE	FALSE	FALSE	FALSE	S435					S435			1
AT1G04790		RING/U-box superfamily protein	Absent	Present	16.1028	0	1	FALSE	FALSE	FALSE	FALSE	FALSE			T68
AT1G04800		glycine-rich protein	Absent	Present	83.786	0	0	FALSE	FALSE	FALSE	FALSE	FALSE
AT1G04810		26S proteasome regulatory complex%2C non-ATPase subcomplex%2C Rpn2/Psmd1 subunit	Present	Present	44.8351	60.3533	0	FALSE	FALSE	FALSE	FALSE	FALSE
AT1G04820	TUA4	tubulin alpha-4 chain	Uncertain	Present	419.909	64.0924	1	FALSE	FALSE	FALSE	FALSE	TRUE			T349
AT1G04830		Ypt/Rab-GAP domain of gyp1p superfamily protein	Uncertain	Present	21.5015	6.59751	0	FALSE	FALSE	FALSE	FALSE	FALSE
AT1G04840		Tetratricopeptide repeat (TPR)-like superfamily protein	Absent	Absent	0.668694	0	0	FALSE	FALSE	FALSE	FALSE	FALSE
AT1G04850		ubiquitin-associated (UBA)/TS-N domain-containing protein	Present	Present	88.1188	50.8115	0	FALSE	FALSE	FALSE	FALSE	FALSE
AT1G04860	UBP2	ubiquitin-specific protease 2	Uncertain	Present	17.5241	11.9727	0	FALSE	FALSE	FALSE	FALSE	TRUE
AT1G04870	PRMT10	protein arginine methyltransferase 10	Present	Present	21.5339	28.1684	0	FALSE	FALSE	FALSE	FALSE	FALSE
AT1G04880		HMG (high mobility group) box protein with ARID/BRIGHT DNA-binding domain-containing protein	Absent	Absent	0.472408	0	0	FALSE	FALSE	FALSE	FALSE	FALSE
AT1G04890		zein-binding protein (Protein of unknown function%2C DUF593)	Absent	Absent	0.000155596	0	0	FALSE	FALSE	FALSE	FALSE	FALSE
AT1G04895		hypothetical protein	Absent	Uncertain	0	0	0	FALSE	FALSE	FALSE	FALSE	FALSE
AT1G04900		NADH dehydrogenase ubiquinone complex I%2C assembly factor-like protein (DUF185)	Uncertain	Present	8.44301	8.74037	0	FALSE	FALSE	FALSE	FALSE	FALSE
AT1G04910		O-fucosyltransferase family protein	Present	Present	26.4756	33.4692	0	FALSE	FALSE	FALSE	FALSE	FALSE
AT1G04920	SPS3F	sucrose phosphate synthase 3F	Uncertain	Uncertain	1.72185	12.0216	1	FALSE	FALSE	FALSE	FALSE	FALSE			S156	S156			1
AT1G04930		hydroxyproline-rich glycoprotein family protein	Absent	Uncertain	4.3961	0	0	FALSE	FALSE	FALSE	FALSE	FALSE
AT1G04945		HIT-type Zinc finger family protein	Absent	Uncertain	4.74652	0	0	FALSE	FALSE	FALSE	FALSE	FALSE
AT1G04940	Tic20-I	translocon at the inner envelope membrane of chloroplasts 20	Absent	Uncertain	25.7084	0	0	FALSE	FALSE	FALSE	FALSE	FALSE
AT1G04950	TAFII59	TATA BOX ASSOCIATED FACTOR II 59	Absent	Present	21.7631	0	0	FALSE	FALSE	FALSE	FALSE	FALSE
AT1G04960		golgin family A protein (DUF1664)	Absent	Present	27.1563	0	0	FALSE	FALSE	FALSE	FALSE	FALSE
AT1G04970		lipid-binding serum glycoprotein family protein	Uncertain	Present	42.4102	12.721	0	FALSE	FALSE	FALSE	FALSE	FALSE
AT1G04980	PDIL2-2	PDI-like 2-2	Present	Present	13.8604	45.7278	0	FALSE	FALSE	FALSE	FALSE	FALSE
AT1G04985		triacylglycerol lipase-like protein	Absent	Present	29.9217	0	0	FALSE	FALSE	FALSE	FALSE	FALSE
AT1G04990		Zinc finger C-x8-C-x5-C-x3-H type family protein	Present	Present	21.6572	16.8411	0	FALSE	FALSE	FALSE	FALSE	FALSE
AT1G05000	PFA-DSP1	Phosphotyrosine protein phosphatases superfamily protein	Absent	Present	12.7388	0	0	FALSE	FALSE	TRUE	FALSE	FALSE
AT1G05005		PPR containing protein	Absent	Uncertain	0	0	0	FALSE	FALSE	FALSE	FALSE	FALSE
AT1G05010	EFE	ethylene-forming enzyme	Present	Present	220.893	55.3646	0	FALSE	FALSE	FALSE	FALSE	FALSE
AT1G05020		ENTH/ANTH/VHS superfamily protein	Absent	Uncertain	2.29014	0	0	FALSE	FALSE	FALSE	FALSE	FALSE
AT1G05030		Major facilitator superfamily protein	Absent	Present	8.44284	0	0	FALSE	FALSE	FALSE	FALSE	FALSE
AT1G05035		hypothetical protein	Absent	Uncertain	0	0	0	FALSE	FALSE	FALSE	FALSE	FALSE
AT1G05040		UBA-like domain protein	Absent	Absent	0.00297906	0	0	FALSE	FALSE	FALSE	FALSE	FALSE
AT1G05055	GTF2H2	general transcription factor II H2	Absent	Present	12.3993	0	0	FALSE	FALSE	FALSE	FALSE	FALSE
AT1G05060		coiled-coil protein	Absent	Present	37.5121	0	0	FALSE	FALSE	FALSE	FALSE	FALSE
AT1G05065	CLE20	CLAVATA3/ESR-RELATED 20	Absent	Uncertain	1.60828	0	0	FALSE	FALSE	FALSE	FALSE	FALSE
AT1G05070		transmembrane protein%2C putative (DUF1068)	Present	Present	19.734	24.4384	0	FALSE	FALSE	FALSE	FALSE	FALSE
AT1G05080		F-box/RNI-like/FBD-like domains-containing protein	Absent	Absent	0.0210344	0	0	FALSE	FALSE	FALSE	FALSE	FALSE
AT1G05085		hypothetical protein	Absent	Absent	0.0167833	0	0	FALSE	FALSE	FALSE	FALSE	FALSE
AT1G05087		dentin sialophosphoprotein	Absent	Uncertain	0	0	0	FALSE	FALSE	FALSE	FALSE	FALSE
AT1G05090		dentin sialophosphoprotein-like protein	Uncertain	Uncertain	2.33909	14.2858	0	FALSE	FALSE	FALSE	FALSE	FALSE
AT1G05100	MAPKKK18	mitogen-activated protein kinase kinase kinase 18	Absent	Uncertain	2.87818	0	0	FALSE	TRUE	FALSE	FALSE	TRUE
AT1G05120		Helicase protein with RING/U-box domain-containing protein	Absent	Present	18.8637	0	0	FALSE	FALSE	FALSE	FALSE	TRUE
AT1G05136		hypothetical protein	Absent	Absent	0.598572	0	0	FALSE	FALSE	FALSE	FALSE	FALSE
AT1G05140		Peptidase M50 family protein	Uncertain	Present	36.8632	10.6096	0	FALSE	FALSE	FALSE	FALSE	FALSE
AT1G05150		Calcium-binding tetratricopeptide family protein	Present	Present	42.7205	45.0276	2	FALSE	FALSE	FALSE	FALSE	FALSE			S567, S569
AT1G05160	CYP88A3	cytochrome P450%2C family 88%2C subfamily A%2C polypeptide 3	Absent	Present	10.5913	0	0	FALSE	FALSE	FALSE	FALSE	FALSE
AT1G05170		Galactosyltransferase family protein	Absent	Present	22.8065	0	0	FALSE	FALSE	FALSE	FALSE	FALSE
AT1G05180	AXR1	NAD(P)-binding Rossmann-fold superfamily protein	Present	Present	26.5644	34.1768	0	FALSE	FALSE	FALSE	FALSE	FALSE
AT1G05190	emb2394	Ribosomal protein L6 family	Present	Present	214.826	65.2445	0	FALSE	FALSE	FALSE	FALSE	FALSE
AT1G05200	GLR3.4	glutamate receptor 3.4	Absent	Present	7.3001	0	0	FALSE	FALSE	FALSE	FALSE	FALSE
AT1G05205		hexokinase-1 protein	Absent	Present	32.3564	0	0	FALSE	FALSE	FALSE	FALSE	FALSE
AT1G05210		Transmembrane protein 97%2C Putative	Absent	Present	21.7866	0	0	FALSE	FALSE	FALSE	FALSE	FALSE
AT1G05220		Transmembrane protein 97%2C Putative	Absent	Uncertain	3.60154	0	0	FALSE	FALSE	FALSE	FALSE	FALSE
AT1G05230	HDG2	homeodomain GLABROUS 2	Uncertain	Present	13.8926	9.01486	0	FALSE	FALSE	FALSE	FALSE	FALSE
AT1G05240		Peroxidase superfamily protein	Uncertain	Uncertain	0	44.1485	0	FALSE	FALSE	FALSE	FALSE	FALSE
AT1G05250	AtPRX1,PRX2,peroxidase 2	Peroxidase superfamily protein	Uncertain	Absent	0.749288	44.1485	0	FALSE	FALSE	FALSE	FALSE	FALSE
AT1G05260	RCI3	Peroxidase superfamily protein	Present	Present	164.86	37.837	0	FALSE	FALSE	FALSE	FALSE	FALSE
AT1G05270		TraB family protein	Uncertain	Present	48.2559	12.3619	0	FALSE	FALSE	FALSE	FALSE	FALSE
AT1G05280		ERV-F (C)1 provirus ancestral Env polyprotein%2C putative (DUF604)	Absent	Uncertain	0.770385	0	0	FALSE	FALSE	FALSE	FALSE	FALSE
AT1G05290		CCT motif family protein	Absent	Absent	0.000259826	0	0	FALSE	FALSE	FALSE	FALSE	FALSE
AT1G05291		GPI inositol-deacylase C%2C putative (DUF1218)	Absent	Absent	0	0	0	FALSE	FALSE	FALSE	FALSE	FALSE
AT1G05300	ZIP5	zinc transporter 5 precursor	Absent	Uncertain	3.76655	0	0	FALSE	FALSE	FALSE	FALSE	FALSE
AT1G05310		Pectin lyase-like superfamily protein	Uncertain	Present	8.11442	4.45589	0	FALSE	FALSE	FALSE	FALSE	FALSE
AT1G05320		myosin heavy chain%2C embryonic smooth protein	Present	Present	36.043	34.7398	0	FALSE	FALSE	FALSE	FALSE	FALSE
AT1G05330		hypothetical protein	Absent	Uncertain	1.05643	0	0	FALSE	FALSE	FALSE	FALSE	FALSE
AT1G05340		cysteine-rich TM module stress tolerance protein	Absent	Present	108.526	0	0	FALSE	FALSE	FALSE	FALSE	FALSE
AT1G05350		NAD(P)-binding Rossmann-fold superfamily protein	Present	Present	31.5286	52.3657	0	FALSE	FALSE	FALSE	FALSE	FALSE
AT1G05360	KMS2	vacuole membrane-like protein	Uncertain	Present	14.9145	5.98605	0	FALSE	FALSE	FALSE	FALSE	FALSE
AT1G05370		Sec14p-like phosphatidylinositol transfer family protein	Absent	Uncertain	1.76022	0	0	FALSE	FALSE	FALSE	FALSE	FALSE
AT1G05380		Acyl-CoA N-acyltransferase with RING/FYVE/PHD-type zinc finger protein	Uncertain	Present	32.7783	5.69022	0	FALSE	FALSE	FALSE	FALSE	FALSE
AT1G05385	LPA19	photosystem II 11 kDa protein-like protein	Absent	Present	49.7559	0	0	FALSE	FALSE	FALSE	FALSE	FALSE
AT1G05400		hypothetical protein	Absent	Uncertain	2.48523	0	0	FALSE	FALSE	FALSE	FALSE	FALSE
AT1G05410		CDPK adapter%2C putative (DUF1423)	Absent	Present	14.2523	0	0	FALSE	FALSE	FALSE	FALSE	FALSE
AT1G05420	OFP12	ovate family protein 12	Absent	Uncertain	2.85058	0	0	FALSE	FALSE	FALSE	FALSE	FALSE
AT1G05430		hypothetical protein	Absent	Present	19.9388	0	0	FALSE	FALSE	FALSE	FALSE	FALSE
AT1G05440		C-8 sterol isomerase	Absent	Uncertain	1.76288	0	0	FALSE	FALSE	FALSE	FALSE	FALSE
AT1G05450		Bifunctional inhibitor/lipid-transfer protein/seed storage 2S albumin superfamily protein	Absent	Uncertain	2.57148	0	0	FALSE	FALSE	FALSE	FALSE	FALSE
AT1G05460	SDE3	P-loop containing nucleoside triphosphate hydrolases superfamily protein	Absent	Present	5.30209	0	0	FALSE	FALSE	FALSE	FALSE	FALSE
AT1G05470	CVP2	DNAse I-like superfamily protein	Absent	Present	7.28034	0	0	FALSE	FALSE	FALSE	FALSE	FALSE
AT1G05490	chr31	chromatin remodeling 31	Absent	Uncertain	2.71402	0	0	FALSE	FALSE	FALSE	FALSE	TRUE
AT1G05500	NTMC2T2.1	Calcium-dependent lipid-binding (CaLB domain) family protein	Present	Present	40.0708	44.5971	0	FALSE	FALSE	FALSE	FALSE	FALSE
AT1G05510	OBAP1a,Oil Body-Associated Protein 1a	naphthalene 1%2C2-dioxygenase subunit alpha (DUF1264)	Present	Uncertain	6.26701	79.2149	0	FALSE	FALSE	FALSE	FALSE	FALSE
AT1G05520		Sec23/Sec24 protein transport family protein	Present	Present	29.2805	44.4302	0	FALSE	FALSE	FALSE	FALSE	FALSE
AT1G05530	UGT75B2	UDP-glucosyl transferase 75B2	Uncertain	Uncertain	1.42721	15.9512	0	FALSE	FALSE	FALSE	FALSE	FALSE
AT1G05540		hypothetical protein (DUF295)	Absent	Absent	0.441398	0	0	FALSE	FALSE	FALSE	FALSE	FALSE
AT1G05550		hypothetical protein (DUF295)	Absent	Absent	0.149095	0	0	FALSE	FALSE	FALSE	FALSE	FALSE
AT1G05560	UGT75B1	UDP-glucosyltransferase 75B1	Uncertain	Present	24.7298	15.9512	0	FALSE	FALSE	FALSE	FALSE	FALSE
AT1G05570	CALS1	callose synthase 1	Uncertain	Present	40.1947	31.7484	0	FALSE	FALSE	FALSE	FALSE	FALSE
AT1G05575		transmembrane protein	Absent	Uncertain	5.36133	0	0	FALSE	FALSE	FALSE	FALSE	FALSE
AT1G05577		UPSTREAM OF FLC protein (DUF966)	Absent	Absent	0.762399	0	0	FALSE	FALSE	FALSE	FALSE	FALSE
AT1G05580	CHX23	cation/H+ exchanger 23	Absent	Absent	0.00172213	0	0	FALSE	FALSE	FALSE	FALSE	FALSE
AT1G05590	HEXO2	beta-hexosaminidase 2	Uncertain	Present	17.1594	6.68293	0	FALSE	FALSE	FALSE	FALSE	FALSE
AT1G05600	EMB3101	Tetratricopeptide repeat (TPR)-like superfamily protein	Absent	Present	9.81251	0	0	FALSE	FALSE	FALSE	FALSE	FALSE
AT1G05610	APS2	ADP-glucose pyrophosphorylase small subunit 2	Absent	Absent	0.845001	0	0	FALSE	FALSE	FALSE	FALSE	FALSE
AT1G05615		B3 domain protein (DUF313)	Absent	Absent	0.00188361	0	0	FALSE	FALSE	FALSE	FALSE	FALSE
AT1G05620	URH2	uridine-ribohydrolase 2	Present	Present	23.4824	45.986	0	FALSE	FALSE	FALSE	FALSE	FALSE
AT1G05630	5PTASE13	Endonuclease/exonuclease/phosphatase family protein	Uncertain	Present	5.93147	13.78	0	FALSE	FALSE	FALSE	FALSE	FALSE
AT1G05640		Ankyrin repeat family protein	Absent	Uncertain	3.06314	0	0	FALSE	FALSE	FALSE	FALSE	FALSE
AT1G05650		Pectin lyase-like superfamily protein	Uncertain	Uncertain	1.48897	4.83158	0	FALSE	FALSE	FALSE	FALSE	FALSE
AT1G05660		Pectin lyase-like superfamily protein	Uncertain	Uncertain	2.62386	4.83158	0	FALSE	FALSE	FALSE	FALSE	FALSE
AT1G05670		Pentatricopeptide repeat (PPR-like) superfamily protein	Absent	Uncertain	3.76584	0	0	FALSE	FALSE	FALSE	FALSE	FALSE
AT1G05675		UDP-Glycosyltransferase superfamily protein	Uncertain	Absent	0.751956	12.0793	0	FALSE	FALSE	FALSE	FALSE	FALSE
AT1G05680	UGT74E2	Uridine diphosphate glycosyltransferase 74E2	Uncertain	Present	17.4196	12.0793	0	FALSE	FALSE	FALSE	FALSE	FALSE
AT1G05690	BT3	BTB and TAZ domain protein 3	Absent	Uncertain	1.45434	0	0	FALSE	FALSE	FALSE	FALSE	FALSE
AT1G05700		Leucine-rich repeat transmembrane protein kinase protein	Uncertain	Uncertain	2.2233	6.83422	0	FALSE	TRUE	FALSE	FALSE	TRUE
AT1G05710		basic helix-loop-helix (bHLH) DNA-binding superfamily protein	Absent	Present	11.1346	0	0	FALSE	FALSE	FALSE	FALSE	FALSE
AT1G05720		selenoprotein family protein	Absent	Present	54.3533	0	0	FALSE	FALSE	FALSE	FALSE	FALSE
AT1G05730		FAM136A-like protein (DUF842)	Absent	Absent	1.76044	0	0	FALSE	FALSE	FALSE	FALSE	FALSE
AT1G05740		FAM136A-like protein (DUF842)	Absent	Absent	0.020789	0	0	FALSE	FALSE	FALSE	FALSE	FALSE
AT1G05750	PDE247	Tetratricopeptide repeat (TPR)-like superfamily protein	Absent	Uncertain	2.60967	0	0	FALSE	FALSE	FALSE	FALSE	FALSE
AT1G05760	RTM1	Mannose-binding lectin superfamily protein	Absent	Present	13.7669	0	0	FALSE	FALSE	FALSE	FALSE	FALSE
AT1G05770		Mannose-binding lectin superfamily protein	Absent	Uncertain	5.39054	0	0	FALSE	FALSE	FALSE	FALSE	FALSE
AT1G05780		Vacuolar ATPase assembly integral membrane protein VMA21-like domain-containing protein	Absent	Present	23.3795	0	0	FALSE	FALSE	FALSE	FALSE	FALSE
AT1G05783		hypothetical protein	Absent	Uncertain	0	0	0	FALSE	FALSE	FALSE	FALSE	FALSE
AT1G05785		Got1/Sft2-like vescicle transport protein family	Absent	Present	15.9691	0	0	FALSE	FALSE	FALSE	FALSE	FALSE
AT1G05790		lipase class 3 family protein	Absent	Present	22.7094	0	0	FALSE	FALSE	FALSE	FALSE	FALSE
AT1G05800	DGL	alpha/beta-Hydrolases superfamily protein	Absent	Absent	0.0200611	0	0	FALSE	FALSE	FALSE	FALSE	FALSE
AT1G05805	AKS2,ABA-responsive kinase substrate 2	basic helix-loop-helix (bHLH) DNA-binding superfamily protein	Uncertain	Present	36.0005	9.9438	3	FALSE	FALSE	FALSE	FALSE	FALSE		S145, S144, S189		S144		S145	1		1
AT1G05810	RABA5E	Rab GTPase-like A5A protein	Present	Present	65.8876	37.025	0	FALSE	FALSE	FALSE	FALSE	FALSE
AT1G05820	SPPL5	SIGNAL PEPTIDE PEPTIDASE-LIKE 5	Absent	Uncertain	4.5973	0	0	FALSE	FALSE	FALSE	FALSE	FALSE
AT1G05830	ATX2	trithorax-like protein 2	Absent	Present	21.7899	0	0	FALSE	FALSE	FALSE	FALSE	FALSE
AT1G05835		PHD finger protein	Absent	Present	79.929	0	0	FALSE	FALSE	FALSE	FALSE	FALSE
AT1G05840		Eukaryotic aspartyl protease family protein	Uncertain	Present	46.0784	7.79274	0	FALSE	FALSE	FALSE	FALSE	FALSE
AT1G05850	POM1	Chitinase family protein	Uncertain	Present	480.626	12.3602	0	FALSE	FALSE	FALSE	FALSE	FALSE
AT1G05860		INO80 complex subunit D-like protein	Absent	Present	9.04732	0	0	FALSE	FALSE	FALSE	FALSE	FALSE
AT1G05870		hypothetical protein (DUF1685)	Absent	Present	43.336	0	0	FALSE	FALSE	FALSE	FALSE	FALSE
AT1G05880	ARI12	RING/U-box superfamily protein	Absent	Absent	0.675007	0	0	FALSE	FALSE	FALSE	FALSE	FALSE
AT1G05890	ARI5	RING/U-box superfamily protein	Present	Present	114.086	20.3492	0	FALSE	FALSE	FALSE	FALSE	FALSE
AT1G05894		hypothetical protein	Absent	Uncertain	1.05594	0	0	FALSE	FALSE	FALSE	FALSE	FALSE
AT1G05900	NTH2	endonuclease III 2	Absent	Present	12.0233	0	0	FALSE	FALSE	FALSE	FALSE	FALSE
AT1G05910		cell division cycle protein 48-related / CDC48-like protein	Uncertain	Present	12.7985	6.64792	0	FALSE	FALSE	FALSE	FALSE	TRUE
AT1G05920		B3 domain protein (DUF313)	Absent	Absent	0.00016764	0	0	FALSE	FALSE	FALSE	FALSE	FALSE
AT1G05930		B3 domain protein (DUF313)	Absent	Absent	0.000714733	0	0	FALSE	FALSE	FALSE	FALSE	FALSE
AT1G05940	CAT9	cationic amino acid transporter 9	Uncertain	Present	31.5255	6.66015	0	FALSE	FALSE	FALSE	FALSE	FALSE
AT1G05950		hypothetical protein	Absent	Uncertain	4.38094	0	0	FALSE	FALSE	FALSE	FALSE	FALSE
AT1G05960		ARM repeat superfamily protein	Uncertain	Present	54.4634	10.5577	0	FALSE	FALSE	FALSE	FALSE	FALSE
AT1G05970		RNA-binding (RRM/RBD/RNP motifs) family protein	Absent	Present	13.9328	0	0	FALSE	FALSE	FALSE	FALSE	FALSE
AT1G05990	RHS1,ROOT HAIR SPECIFIC 1	EF hand calcium-binding protein family	Absent	Uncertain	0.66191	0	0	FALSE	FALSE	FALSE	FALSE	FALSE
AT1G06000		UDP-Glycosyltransferase superfamily protein	Present	Present	13.5064	52.0472	0	FALSE	FALSE	FALSE	FALSE	FALSE
AT1G06010		basic leucine zipper/W2 domain protein	Absent	Present	17.8631	0	0	FALSE	FALSE	FALSE	FALSE	FALSE
AT1G06020		pfkB-like carbohydrate kinase family protein	Uncertain	Absent	0.797199	66.241	0	FALSE	FALSE	FALSE	FALSE	FALSE
AT1G06030		pfkB-like carbohydrate kinase family protein	Uncertain	Absent	0.0982134	66.4612	0	FALSE	FALSE	FALSE	FALSE	FALSE
AT1G06040	STO	B-box zinc finger family protein	Absent	Present	142.045	0	0	FALSE	FALSE	FALSE	FALSE	FALSE
AT1G06045		hypothetical protein	Absent	Uncertain	0	0	0	FALSE	FALSE	FALSE	FALSE	FALSE
AT1G06050		ENHANCED DISEASE RESISTANCE-like protein (DUF1336)	Absent	Present	9.90907	0	0	FALSE	FALSE	FALSE	FALSE	FALSE
AT1G06060		LisH and RanBPM domains containing protein	Uncertain	Present	46.2949	11.5773	0	FALSE	FALSE	FALSE	FALSE	FALSE
AT1G06070	bZIP69,basic leucine-zipper 69	Basic-leucine zipper (bZIP) transcription factor family protein	Present	Present	29.6739	21.8062	1	FALSE	FALSE	FALSE	FALSE	FALSE		S413			S413	S413		1	1
AT1G06080	ADS1	delta 9 desaturase 1	Absent	Present	98.6281	0	0	FALSE	FALSE	FALSE	FALSE	FALSE
AT1G06090		Fatty acid desaturase family protein	Absent	Present	12.816	0	0	FALSE	FALSE	FALSE	FALSE	FALSE
AT1G06100		Fatty acid desaturase family protein	Absent	Absent	0.010173	0	0	FALSE	FALSE	FALSE	FALSE	FALSE
AT1G06110	SKIP16	SKP1/ASK-interacting protein 16	Uncertain	Present	61.3192	9.16599	0	FALSE	FALSE	FALSE	FALSE	FALSE
AT1G06120		Fatty acid desaturase family protein	Absent	Uncertain	3.31211	0	0	FALSE	FALSE	FALSE	FALSE	FALSE
AT1G06130	GLX2-4	glyoxalase 2-4	Uncertain	Present	30.5792	12.1086	0	FALSE	FALSE	FALSE	FALSE	FALSE
AT1G06135		transmembrane protein	Absent	Absent	0.263702	0	0	FALSE	FALSE	FALSE	FALSE	FALSE
AT1G06137		transmembrane protein	Absent	Absent	0.0458462	0	0	FALSE	FALSE	FALSE	FALSE	FALSE
AT1G06140	MEF3	Pentatricopeptide repeat (PPR) superfamily protein	Absent	Absent	0.763716	0	0	FALSE	FALSE	FALSE	FALSE	FALSE
AT1G06143		basic helix loop helix DNA-binding superfamily protein	Uncertain	Uncertain	0	9.56078	0	FALSE	FALSE	FALSE	FALSE	FALSE
AT1G06150	EMB1444	basic helix loop helix (bHLH) DNA-binding superfamily protein	Absent	Uncertain	2.25277	0	0	FALSE	FALSE	FALSE	FALSE	FALSE
AT1G06148		hypothetical protein	Absent	Absent	0.243667	0	0	FALSE	FALSE	FALSE	FALSE	FALSE
AT1G06160	ORA59	octadecanoid-responsive AP2/ERF 59	Absent	Absent	0.86748	0	0	FALSE	FALSE	FALSE	FALSE	FALSE
AT1G06170		basic helix-loop-helix (bHLH) DNA-binding superfamily protein	Absent	Absent	0.301232	0	0	FALSE	FALSE	FALSE	FALSE	FALSE
AT1G06180	MYB13	myb domain protein 13	Absent	Uncertain	7.37897	0	0	FALSE	FALSE	FALSE	FALSE	FALSE
AT1G06190	RHON1	Rho termination factor	Present	Present	40.4984	47.6909	2	TRUE	FALSE	FALSE	FALSE	FALSE	S403	S404
AT1G06200		Peptidase S24/S26A/S26B/S26C family protein	Uncertain	Present	74.4879	7.41257	0	FALSE	FALSE	FALSE	FALSE	FALSE
AT1G06210	TOL2	ENTH/VHS/GAT family protein	Present	Present	33.3077	23.4656	3	TRUE	FALSE	FALSE	FALSE	FALSE	S377	S378	S25	S25			1
AT1G06220	MEE5	Ribosomal protein S5/Elongation factor G/III/V family protein	Present	Present	27.8539	58.3499	0	FALSE	FALSE	FALSE	FALSE	FALSE
AT1G06225	CLE3	CLAVATA3/ESR-RELATED 3	Absent	Absent	0.595707	0	0	FALSE	FALSE	FALSE	FALSE	FALSE
AT1G06230	GTE4	global transcription factor group E4	Present	Present	45.5078	29.9349	0	FALSE	FALSE	FALSE	FALSE	FALSE
AT1G06240		diiron containing four-helix bundle family ferritin protein%2C putative (Protein of unknown function DUF455)	Absent	Present	7.22492	0	0	FALSE	FALSE	FALSE	FALSE	FALSE
AT1G06250		alpha/beta-Hydrolases superfamily protein	Absent	Uncertain	1.4874	0	0	FALSE	FALSE	FALSE	FALSE	FALSE
AT1G06260		Cysteine proteinases superfamily protein	Absent	Absent	0.244878	0	0	FALSE	FALSE	FALSE	FALSE	FALSE
AT1G06270		Pentatricopeptide repeat (PPR) superfamily protein	Absent	Uncertain	5.63937	0	0	FALSE	FALSE	FALSE	FALSE	FALSE
AT1G06280	LBD2	LOB domain-containing protein 2	Absent	Absent	0	0	0	FALSE	FALSE	FALSE	FALSE	FALSE
AT1G06290	ACX3	acyl-CoA oxidase 3	Present	Present	51.7115	87.1753	0	FALSE	FALSE	FALSE	FALSE	FALSE
AT1G06310	ACX6	acyl-CoA oxidase 6	Uncertain	Absent	0.462244	78.3847	0	FALSE	FALSE	FALSE	FALSE	FALSE
AT1G06320		hypothetical protein	Absent	Uncertain	1.14599	0	0	FALSE	FALSE	FALSE	FALSE	FALSE
AT1G06330		Heavy metal transport/detoxification superfamily protein	Absent	Uncertain	1.60614	0	0	FALSE	FALSE	FALSE	FALSE	FALSE
AT1G06340		Plant Tudor-like protein	Absent	Uncertain	1.5538	0	0	FALSE	FALSE	FALSE	FALSE	FALSE
AT1G06350	ADS4	Fatty acid desaturase family protein	Absent	Present	23.1548	0	0	FALSE	FALSE	FALSE	FALSE	FALSE
AT1G06360		Fatty acid desaturase family protein	Absent	Present	107.213	0	0	FALSE	FALSE	FALSE	FALSE	FALSE
AT1G06380		Ribosomal protein L1p/L10e family	Absent	Present	9.80272	0	0	FALSE	FALSE	FALSE	FALSE	FALSE
AT1G06390	GSK1	GSK3/SHAGGY-like protein kinase 1	Uncertain	Present	75.1332	10.6538	1	FALSE	TRUE	FALSE	FALSE	TRUE			Y230
AT1G06400	ARA-2	Ras-related small GTP-binding family protein	Present	Present	96.8658	50.5743	0	FALSE	FALSE	FALSE	FALSE	FALSE
AT1G06410	TPS7	trehalose-phosphatase/synthase 7	Present	Present	80.3493	57.9073	2	FALSE	FALSE	FALSE	FALSE	FALSE			S5, T7
AT1G06420		DNA ligase-like protein	Absent	Uncertain	3.74751	0	0	FALSE	FALSE	FALSE	FALSE	FALSE
AT1G06430	FTSH8	FTSH protease 8	Present	Present	41.4535	61.4408	0	FALSE	FALSE	FALSE	FALSE	TRUE
AT1G06440		Ubiquitin carboxyl-terminal hydrolase family protein	Absent	Uncertain	1.72331	0	0	FALSE	FALSE	FALSE	FALSE	FALSE
AT1G06450		Polynucleotidyl transferase%2C ribonuclease H-like superfamily protein	Absent	Present	6.2203	0	0	FALSE	FALSE	FALSE	FALSE	FALSE
AT1G06460	ACD32.1	alpha-crystallin domain 32.1	Uncertain	Present	23.5826	8.56719	0	FALSE	FALSE	FALSE	FALSE	FALSE
AT1G06470		Nucleotide/sugar transporter family protein	Uncertain	Present	15.5312	5.63443	0	FALSE	FALSE	FALSE	FALSE	FALSE
AT1G06475		transmembrane protein	Absent	Uncertain	7.48398	0	0	FALSE	FALSE	FALSE	FALSE	FALSE
AT1G06490	CalS7	glucan synthase-like 7	Absent	Uncertain	2.90478	0	0	FALSE	FALSE	FALSE	FALSE	FALSE
AT1G06500		hypothetical protein	Absent	Present	20.2945	0	0	FALSE	FALSE	FALSE	FALSE	FALSE
AT1G06515		transmembrane protein%2C putative (DUF3317)	Absent	Present	45.1513	0	0	FALSE	FALSE	FALSE	FALSE	FALSE
AT1G06510		forkhead-associated domain protein	Absent	Present	15.9016	0	0	FALSE	FALSE	FALSE	FALSE	FALSE
AT1G06520	GPAT1	glycerol-3-phosphate acyltransferase 1	Absent	Uncertain	6.06069	0	0	FALSE	FALSE	FALSE	FALSE	FALSE
AT1G06530	PMD2	Tropomyosin-like protein	Present	Present	63.5938	66.3781	0	FALSE	FALSE	FALSE	FALSE	FALSE
AT1G06540		hypothetical protein	Absent	Absent	0.229559	0	0	FALSE	FALSE	FALSE	FALSE	FALSE
AT1G06550		ATP-dependent caseinolytic (Clp) protease/crotonase family protein	Present	Present	22.6642	45.1257	0	FALSE	FALSE	FALSE	FALSE	FALSE
AT1G06560		NOL1/NOP2/sun family protein	Uncertain	Present	9.99057	11.0315	0	FALSE	FALSE	FALSE	FALSE	FALSE
AT1G06570	PDS1	4-hydroxyphenylpyruvate dioxygenase	Present	Present	270.212	25.7024	0	FALSE	FALSE	FALSE	FALSE	FALSE
AT1G06580	PPR1,pentatricopeptide repeat 1	Pentatricopeptide repeat (PPR) superfamily protein	Absent	Uncertain	3.04839	0	0	FALSE	FALSE	FALSE	FALSE	FALSE
AT1G06590		anaphase-promoting complex subunit	Absent	Present	7.64168	0	0	FALSE	FALSE	FALSE	FALSE	FALSE
AT1G06620		2-oxoglutarate (2OG) and Fe(II)-dependent oxygenase superfamily protein	Uncertain	Present	20.1529	7.08198	0	FALSE	FALSE	FALSE	FALSE	FALSE
AT1G06630		F-box/RNI-like superfamily protein	Absent	Present	23.8006	0	0	FALSE	FALSE	FALSE	FALSE	FALSE
AT1G06640		2-oxoglutarate (2OG) and Fe(II)-dependent oxygenase superfamily protein	Uncertain	Present	73.3693	14.2597	0	FALSE	FALSE	FALSE	FALSE	FALSE
AT1G06645		2-oxoglutarate (2OG) and Fe(II)-dependent oxygenase superfamily protein	Absent	Present	10.6748	0	0	FALSE	FALSE	FALSE	FALSE	FALSE
AT1G06650		2-oxoglutarate (2OG) and Fe(II)-dependent oxygenase superfamily protein	Present	Present	22.374	22.8226	0	FALSE	FALSE	FALSE	FALSE	FALSE
AT1G06660	JASON	aspartyl/glutamyl-tRNA(Asn/Gln) amidotransferase subunit	Absent	Uncertain	1.62611	0	0	FALSE	FALSE	FALSE	FALSE	FALSE
AT1G06670	NIH	nuclear DEIH-boxhelicase	Uncertain	Present	16.8799	7.96114	0	FALSE	FALSE	FALSE	FALSE	FALSE
AT1G06680	PSBP-1	photosystem II subunit P-1	Uncertain	Present	420.757	43.7078	0	FALSE	FALSE	FALSE	FALSE	FALSE
AT1G06690		NAD(P)-linked oxidoreductase superfamily protein	Uncertain	Present	21.8315	12.3175	0	FALSE	FALSE	FALSE	FALSE	FALSE
AT1G06700	CARK7	Protein kinase superfamily protein	Present	Present	129.462	64.8097	0	FALSE	TRUE	FALSE	FALSE	TRUE
AT1G06710	MTSF1,mitochondrial stability factor 1	Tetratricopeptide repeat (TPR)-like superfamily protein	Absent	Uncertain	2.03536	0	0	FALSE	FALSE	FALSE	FALSE	FALSE
AT1G06720		P-loop containing nucleoside triphosphate hydrolases superfamily protein	Absent	Present	12.5331	0	0	FALSE	FALSE	FALSE	FALSE	FALSE
AT1G06730		pfkB-like carbohydrate kinase family protein	Uncertain	Present	15.6689	6.43742	0	FALSE	FALSE	FALSE	FALSE	FALSE
AT1G06740	MUG3	MuDR family transposase	Absent	Uncertain	3.56822	0	0	FALSE	FALSE	FALSE	FALSE	FALSE
AT1G06750		P-loop containing nucleoside triphosphate hydrolases superfamily protein	Absent	Absent	0.282525	0	0	FALSE	FALSE	FALSE	FALSE	FALSE
AT1G06760		winged-helix DNA-binding transcription factor family protein	Present	Present	184.145	45.1972	0	FALSE	FALSE	FALSE	FALSE	FALSE
AT1G06770	DRIP1	DREB2A-interacting protein 1	Present	Present	7.55539	18.7182	0	FALSE	FALSE	FALSE	FALSE	FALSE
AT1G06780	GAUT6	galacturonosyltransferase 6	Uncertain	Present	15.5622	6.05326	0	FALSE	FALSE	FALSE	FALSE	FALSE
AT1G06790		RNA polymerase Rpb7 N-terminal domain-containing protein	Uncertain	Present	8.56714	7.06866	0	FALSE	FALSE	FALSE	FALSE	FALSE
AT1G06800	PLA-I%7Bgamma%7D1	alpha/beta-Hydrolases superfamily protein	Absent	Present	13.9443	0	0	FALSE	FALSE	FALSE	FALSE	FALSE
AT1G06810		endonuclease/glycosyl hydrolase	Absent	Absent	0.167937	0	0	FALSE	FALSE	FALSE	FALSE	FALSE
AT1G06820	CRTISO	carotenoid isomerase	Uncertain	Present	15.3827	11.4447	0	FALSE	FALSE	FALSE	FALSE	FALSE
AT1G06830		Glutaredoxin family protein	Absent	Uncertain	4.3429	0	0	FALSE	FALSE	FALSE	FALSE	FALSE
AT1G06840		Leucine-rich repeat protein kinase family protein	Present	Present	25.4217	43.8728	0	FALSE	TRUE	FALSE	FALSE	TRUE
AT1G06850	bZIP52	basic leucine-zipper 52	Uncertain	Present	21.1793	13.7823	0	FALSE	FALSE	FALSE	FALSE	FALSE
AT1G06870	Plsp2A	Peptidase S24/S26A/S26B/S26C family protein	Absent	Present	20.6741	0	0	FALSE	FALSE	FALSE	FALSE	FALSE
AT1G06890		nodulin MtN21 /EamA-like transporter family protein	Present	Present	60.5616	31.3269	0	FALSE	FALSE	FALSE	FALSE	FALSE
AT1G06900		Insulinase (Peptidase family M16) family protein	Present	Present	33.7598	40.593	0	FALSE	FALSE	FALSE	FALSE	FALSE
AT1G06910	TRFL7	TRF-like 7	Absent	Uncertain	5.27772	0	0	FALSE	FALSE	FALSE	FALSE	FALSE
AT1G06920	OFP4	ovate family protein 4	Absent	Absent	0.102975	0	0	FALSE	FALSE	FALSE	FALSE	FALSE
AT1G06923		transcription repressor OFP17-like protein	Absent	Absent	0.495187	0	0	FALSE	FALSE	FALSE	FALSE	FALSE
AT1G06925		endonuclease/glycosyl hydrolase	Absent	Uncertain	1.55553	0	0	FALSE	FALSE	FALSE	FALSE	FALSE
AT1G06930		TPRXL	Absent	Uncertain	3.98049	0	0	FALSE	FALSE	FALSE	FALSE	FALSE
AT1G06950	TIC110	translocon at the inner envelope membrane of chloroplasts 110	Present	Present	71.389	91.3866	0	FALSE	FALSE	FALSE	FALSE	FALSE
AT1G06960		RNA-binding (RRM/RBD/RNP motifs) family protein	Absent	Present	17.223	0	0	FALSE	FALSE	FALSE	FALSE	FALSE
AT1G06970	CHX14	cation/hydrogen exchanger 14	Absent	Absent	0.0996875	0	0	FALSE	FALSE	FALSE	FALSE	FALSE
AT1G06980		6%2C7-dimethyl-8-ribityllumazine synthase	Absent	Present	38.5979	0	0	FALSE	FALSE	FALSE	FALSE	FALSE
AT1G06990		GDSL-like Lipase/Acylhydrolase superfamily protein	Absent	Absent	0.0284054	0	0	FALSE	FALSE	FALSE	FALSE	FALSE
AT1G07000	EXO70B2	exocyst subunit exo70 family protein B2	Absent	Present	17.2994	0	0	FALSE	FALSE	FALSE	FALSE	FALSE
AT1G07010	SLP1	Calcineurin-like metallo-phosphoesterase superfamily protein	Absent	Present	16.1988	0	0	FALSE	FALSE	FALSE	FALSE	FALSE
AT1G07020		hypothetical protein	Absent	Present	35.6905	0	0	FALSE	FALSE	FALSE	FALSE	FALSE
AT1G07025		Mitochondrial substrate carrier family protein	Absent	Absent	0.0733253	0	0	FALSE	FALSE	FALSE	FALSE	FALSE
AT1G07030		Mitochondrial substrate carrier family protein	Uncertain	Present	23.4453	15.7549	0	FALSE	FALSE	FALSE	FALSE	FALSE
AT1G07040		plant/protein	Present	Present	76.1952	31.2369	0	FALSE	FALSE	FALSE	FALSE	FALSE
AT1G07050		CCT motif family protein	Absent	Uncertain	5.50322	0	0	FALSE	FALSE	FALSE	FALSE	FALSE
AT1G07060	DFO	hypothetical protein	Absent	Absent	0.0856107	0	0	FALSE	FALSE	FALSE	FALSE	FALSE
AT1G07070		Ribosomal protein L35Ae family protein	Uncertain	Present	38.9467	34.1432	0	FALSE	FALSE	FALSE	FALSE	FALSE
AT1G07080		Thioredoxin superfamily protein	Uncertain	Present	116.46	17.6049	0	FALSE	FALSE	FALSE	FALSE	FALSE
AT1G07090	LSH6	LIGHT-DEPENDENT SHORT HYPOCOTYLS-like protein (DUF640)	Absent	Present	31.6643	0	0	FALSE	FALSE	FALSE	FALSE	FALSE
AT1G07110	F2KP	fructose-2%2C6-bisphosphatase	Present	Present	57.7186	32.378	8	TRUE	FALSE	FALSE	FALSE	FALSE	S301	S244, S234, S303, S218, S220, S237	S305		S234	S244		1	1
AT1G07120		CHUP1-like protein	Absent	Uncertain	1.07858	0	0	FALSE	FALSE	FALSE	FALSE	FALSE
AT1G07130	STN1	Nucleic acid-binding%2C OB-fold-like protein	Absent	Uncertain	5.16642	0	0	FALSE	FALSE	FALSE	FALSE	FALSE
AT1G07135		glycine-rich protein	Absent	Present	23.469	0	0	FALSE	FALSE	FALSE	FALSE	FALSE
AT1G07140	SIRANBP	Pleckstrin homology (PH) domain superfamily protein	Present	Present	153.323	76.491	3	TRUE	FALSE	FALSE	FALSE	FALSE		S159, S105	S227		S159			1
AT1G07150	MAPKKK13	mitogen-activated protein kinase kinase kinase 13	Absent	Present	13.2052	0	0	FALSE	TRUE	FALSE	FALSE	TRUE
AT1G07160		Protein phosphatase 2C family protein	Absent	Absent	0.6243	0	0	FALSE	FALSE	TRUE	FALSE	FALSE
AT1G07170		PHF5-like protein	Uncertain	Present	38.9921	6.2169	0	FALSE	FALSE	FALSE	FALSE	FALSE
AT1G07175		alternative NAD(P)H dehydrogenase	Absent	Absent	0.520461	0	0	FALSE	FALSE	FALSE	FALSE	FALSE
AT1G07180	NDA1	alternative NAD(P)H dehydrogenase 1	Absent	Absent	1.01787	0	0	FALSE	FALSE	FALSE	FALSE	FALSE
AT1G07190		Lon protease	Absent	Absent	0	0	0	FALSE	FALSE	FALSE	FALSE	FALSE
AT1G07200	SMXL6,SMAX1-like 6	Double Clp-N motif-containing P-loop nucleoside triphosphate hydrolases superfamily protein	Absent	Present	20.7406	0	0	FALSE	FALSE	FALSE	FALSE	FALSE
AT1G07210		Ribosomal protein S18	Present	Present	36.7646	23.2806	0	FALSE	FALSE	FALSE	FALSE	FALSE
AT1G07220		O-glucosyltransferase rumi-like protein (DUF821)	Absent	Present	9.65641	0	0	FALSE	FALSE	FALSE	FALSE	FALSE
AT1G07230	NPC1	non-specific phospholipase C1	Absent	Present	44.2798	0	0	FALSE	FALSE	FALSE	FALSE	FALSE
AT1G07240	UGT71C5	UDP-glucosyl transferase 71C5	Uncertain	Present	28.6846	11.3997	0	FALSE	FALSE	FALSE	FALSE	FALSE
AT1G07250	UGT71C4	UDP-glucosyl transferase 71C4	Uncertain	Present	23.2009	12.727	0	FALSE	FALSE	FALSE	FALSE	FALSE
AT1G07260	UGT71C3	UDP-glucosyl transferase 71C3	Uncertain	Present	8.72969	12.3667	0	FALSE	FALSE	FALSE	FALSE	FALSE
AT1G07270		Cell division control%2C Cdc6	Absent	Absent	0.52218	0	0	FALSE	FALSE	FALSE	FALSE	FALSE
AT1G07280		Tetratricopeptide repeat (TPR)-like superfamily protein	Absent	Uncertain	5.95385	0	0	FALSE	FALSE	FALSE	FALSE	FALSE
AT1G07290	GONST2	golgi nucleotide sugar transporter 2	Absent	Uncertain	1.62969	0	0	FALSE	FALSE	FALSE	FALSE	FALSE
AT1G07300		josephin protein-like protein	Absent	Present	7.06988	0	0	FALSE	FALSE	FALSE	FALSE	FALSE
AT1G07310		Calcium-dependent lipid-binding (CaLB domain) family protein	Uncertain	Present	60.3704	6.30528	0	FALSE	FALSE	FALSE	FALSE	FALSE
AT1G07320	RPL4	ribosomal protein L4	Present	Present	157	40.3391	0	FALSE	FALSE	FALSE	FALSE	FALSE
AT1G07330		dentin sialophosphoprotein	Absent	Absent	0.0959414	0	0	FALSE	FALSE	FALSE	FALSE	FALSE
AT1G07340	STP2	sugar transporter 2	Absent	Absent	0.0588846	0	0	FALSE	FALSE	FALSE	FALSE	FALSE
AT1G07350	SR45a	RNA-binding (RRM/RBD/RNP motifs) family protein	Absent	Present	58.376	0	0	FALSE	FALSE	FALSE	FALSE	FALSE
AT1G07360	MAC5A	CCCH-type zinc fingerfamily protein with RNA-binding domain-containing protein	Present	Present	41.4711	30.6284	3	FALSE	FALSE	FALSE	FALSE	FALSE		S464, S466, S467
AT1G07370	PCNA1	proliferating cellular nuclear antigen 1	Present	Present	13.8731	33.2134	0	FALSE	FALSE	FALSE	FALSE	FALSE
AT1G07380		Neutral/alkaline non-lysosomal ceramidase	Present	Present	12.7371	20.7681	0	FALSE	FALSE	FALSE	FALSE	FALSE
AT1G07390	RLP1	receptor like protein 1	Absent	Uncertain	0.935189	0	0	FALSE	FALSE	FALSE	FALSE	FALSE
AT1G07400		HSP20-like chaperones superfamily protein	Absent	Uncertain	15.4643	0	0	FALSE	FALSE	FALSE	FALSE	FALSE
AT1G07410	RABA2b	RAB GTPase homolog A2B	Uncertain	Uncertain	5.91769	38.5525	0	FALSE	FALSE	FALSE	FALSE	FALSE
AT1G07420	SMO2-1	sterol 4-alpha-methyl-oxidase 2-1	Absent	Present	36.6038	0	0	FALSE	FALSE	FALSE	FALSE	FALSE
AT1G07430	HAI2	highly ABA-induced PP2C protein 2	Absent	Uncertain	3.98666	0	0	FALSE	FALSE	TRUE	FALSE	FALSE
AT1G07440		NAD(P)-binding Rossmann-fold superfamily protein	Uncertain	Present	28.0082	29.6894	0	FALSE	FALSE	FALSE	FALSE	FALSE
AT1G07450		NAD(P)-binding Rossmann-fold superfamily protein	Uncertain	Absent	0.163892	29.6894	0	FALSE	FALSE	FALSE	FALSE	FALSE
AT1G07460		Concanavalin A-like lectin family protein	Absent	Absent	0.000441091	0	0	FALSE	TRUE	FALSE	FALSE	FALSE
AT1G07470		Transcription factor IIA%2C alpha/beta subunit	Absent	Present	34.241	0	0	FALSE	FALSE	FALSE	FALSE	FALSE
AT1G07473		hypothetical protein	Absent	Absent	0.318599	0	0	FALSE	FALSE	FALSE	FALSE	FALSE
AT1G07476		transmembrane protein	Absent	Absent	0.00186447	0	0	FALSE	FALSE	FALSE	FALSE	FALSE
AT1G07480		Transcription factor IIA%2C alpha/beta subunit	Absent	Present	28.7526	0	0	FALSE	FALSE	FALSE	FALSE	FALSE
AT1G07485		hypothetical protein	Absent	Absent	0.606144	0	0	FALSE	FALSE	FALSE	FALSE	FALSE
AT1G07490	RTFL3	ROTUNDIFOLIA like 3	Absent	Uncertain	2.07946	0	0	FALSE	FALSE	FALSE	FALSE	FALSE
AT1G07510	ftsh10	FTSH protease 10	Present	Present	11.7506	33.1126	0	FALSE	FALSE	FALSE	FALSE	TRUE
AT1G07500	SMR5,SIAMESE-RELATED 5	hypothetical protein	Absent	Uncertain	2.70162	0	0	FALSE	FALSE	FALSE	FALSE	FALSE
AT1G07520		GRAS family transcription factor	Absent	Present	11.8023	0	0	FALSE	FALSE	FALSE	FALSE	FALSE
AT1G07530	SCL14	SCARECROW-like 14	Uncertain	Present	33.0082	5.96182	0	FALSE	FALSE	FALSE	FALSE	FALSE
AT1G07540	TRFL2	TRF-like 2	Absent	Absent	0.0244001	0	0	FALSE	FALSE	FALSE	FALSE	FALSE
AT1G07550		Leucine-rich repeat protein kinase family protein	Uncertain	Absent	0.963774	10.1347	0	FALSE	TRUE	FALSE	FALSE	TRUE
AT1G07560		Leucine-rich repeat protein kinase family protein	Uncertain	Uncertain	3.19016	10.1347	0	FALSE	TRUE	FALSE	FALSE	TRUE
AT1G07570	APK1A	Protein kinase superfamily protein	Uncertain	Present	34.3132	7.71448	0	FALSE	TRUE	FALSE	FALSE	FALSE
AT1G07590		Tetratricopeptide repeat (TPR)-like superfamily protein	Absent	Present	237.576	0	0	FALSE	FALSE	FALSE	FALSE	FALSE
AT1G07600	MT1A	metallothionein 1A	Absent	Uncertain	0	0	0	FALSE	FALSE	FALSE	FALSE	FALSE
AT1G07610	MT1C	metallothionein 1C	Absent	Present	113.724	0	0	FALSE	FALSE	FALSE	FALSE	FALSE
AT1G07615	Obg A-1	GTP-binding protein Obg/CgtA	Present	Present	7.58351	17.252	0	FALSE	FALSE	FALSE	FALSE	FALSE
AT1G07620	ATOBGM	GTP-binding protein Obg/CgtA	Absent	Uncertain	3.9651	0	0	FALSE	FALSE	FALSE	FALSE	FALSE
AT1G07630	PLL5	pol-like 5	Uncertain	Present	24.9361	6.44646	0	FALSE	FALSE	TRUE	FALSE	FALSE
AT1G07640	OBP2	Dof-type zinc finger DNA-binding family protein	Uncertain	Present	17.6884	24.2514	0	FALSE	FALSE	FALSE	FALSE	FALSE
AT1G07650	F24B9.29	Leucine-rich repeat transmembrane protein kinase	Present	Present	48.8048	41.255	3	FALSE	TRUE	FALSE	FALSE	TRUE			S995, S844, T437	S995			1
AT1G07645	DSI-1VOC	dessication-induced 1VOC superfamily protein	Present	Uncertain	4.89578	41.9331	0	FALSE	FALSE	FALSE	FALSE	FALSE
AT1G07660		Histone superfamily protein	Uncertain	Present	36.1549	40.5275	0	FALSE	FALSE	FALSE	FALSE	FALSE
AT1G07670	ECA4	endomembrane-type CA-ATPase 4	Present	Present	36.4209	77.518	0	FALSE	FALSE	FALSE	FALSE	FALSE
AT1G07680		transmembrane protein	Absent	Absent	1.49276	0	0	FALSE	FALSE	FALSE	FALSE	FALSE
AT1G07690		transmembrane protein	Absent	Present	17.6178	0	0	FALSE	FALSE	FALSE	FALSE	FALSE
AT1G07700		Thioredoxin superfamily protein	Uncertain	Present	15.7683	4.85537	0	FALSE	FALSE	FALSE	FALSE	FALSE
AT1G07705	NOT2a,Negative on TATA less2a	NOT2 / NOT3 / NOT5 family	Present	Present	14.3394	18.07	0	FALSE	FALSE	FALSE	FALSE	FALSE
AT1G07710		Ankyrin repeat family protein	Absent	Absent	0.478433	0	0	FALSE	FALSE	FALSE	FALSE	FALSE
AT1G07720	KCS3	3-ketoacyl-CoA synthase 3	Present	Present	66.2151	37.9735	0	FALSE	FALSE	FALSE	FALSE	FALSE
AT1G07725	EXO70H6	exocyst subunit exo70 family protein H6	Absent	Absent	0.157754	0	0	FALSE	FALSE	FALSE	FALSE	FALSE
AT1G07740		Tetratricopeptide repeat (TPR)-like superfamily protein	Absent	Uncertain	3.84266	0	0	FALSE	FALSE	FALSE	FALSE	FALSE
AT1G07730		Disease resistance-responsive (dirigent-like protein) family protein	Absent	Absent	11.4934	0	0	FALSE	FALSE	FALSE	FALSE	FALSE
AT1G07745	RAD51D	DNA repair RAD51-like protein	Absent	Present	11.0232	0	0	FALSE	FALSE	FALSE	FALSE	FALSE
AT1G07747		Bifunctional inhibitor/lipid-transfer protein/seed storage 2S albumin superfamily protein	Absent	Absent	0.00288672	0	0	FALSE	FALSE	FALSE	FALSE	FALSE
AT1G07750		RmlC-like cupins superfamily protein	Uncertain	Present	62.7724	43.4042	0	FALSE	FALSE	FALSE	FALSE	FALSE
AT1G07770	RPS15A	ribosomal protein S15A	Uncertain	Present	229.994	87.0466	0	FALSE	FALSE	FALSE	FALSE	FALSE
AT1G07780	PAI1	phosphoribosylanthranilate isomerase 1	Uncertain	Uncertain	9.6074	20.4796	0	FALSE	FALSE	FALSE	FALSE	FALSE
AT1G07790	HTB1	Histone superfamily protein	Uncertain	Present	70.5717	82.6688	0	FALSE	FALSE	FALSE	FALSE	FALSE
AT1G07795		forkhead box protein G1	Absent	Absent	0.70904	0	0	FALSE	FALSE	FALSE	FALSE	FALSE
AT1G07810	ECA1	ER-type Ca2+-ATPase 1	Present	Present	40.6906	78.8693	0	FALSE	FALSE	FALSE	FALSE	FALSE
AT1G07820		Histone superfamily protein	Uncertain	Present	96.3161	40.5275	0	FALSE	FALSE	FALSE	FALSE	FALSE
AT1G07830		ribosomal protein L29 family protein	Uncertain	Present	43.4131	13.2242	0	FALSE	FALSE	FALSE	FALSE	FALSE
AT1G07840		Sas10/Utp3/C1D family	Absent	Present	15.5977	0	0	FALSE	FALSE	FALSE	FALSE	FALSE
AT1G07850		transferring glycosyl group transferase (DUF604)	Absent	Absent	0.0644407	0	0	FALSE	FALSE	FALSE	FALSE	FALSE
AT1G07870		Protein kinase superfamily protein	Uncertain	Present	20.8211	8.59034	0	FALSE	TRUE	FALSE	FALSE	TRUE
AT1G07860		Serine/Threonine-kinase RLCKVII protein	Absent	Absent	0.0217855	0	0	FALSE	FALSE	FALSE	FALSE	FALSE
AT1G07880	ATMPK13	Protein kinase superfamily protein	Uncertain	Uncertain	3.00563	13.6412	0	FALSE	TRUE	FALSE	FALSE	TRUE
AT1G07885		hypothetical protein	Absent	Absent	0.0696188	0	0	FALSE	FALSE	FALSE	FALSE	FALSE
AT1G07890	APX1	ascorbate peroxidase 1	Present	Present	555.157	62.8515	0	FALSE	FALSE	FALSE	FALSE	FALSE
AT1G07900	LBD1	LOB domain-containing protein 1	Absent	Absent	0.528602	0	0	FALSE	FALSE	FALSE	FALSE	FALSE
AT1G07902		hypothetical protein	Absent	Uncertain	0	0	0	FALSE	FALSE	FALSE	FALSE	FALSE
AT1G07901		hypothetical protein	Absent	Uncertain	7.03726	0	0	FALSE	FALSE	FALSE	FALSE	FALSE
AT1G07910	RNL	RNAligase	Uncertain	Present	6.87896	13.3645	0	FALSE	FALSE	FALSE	FALSE	FALSE
AT1G07920		GTP binding Elongation factor Tu family protein	Uncertain	Present	204.11	98.7953	0	FALSE	FALSE	FALSE	FALSE	FALSE
AT1G07930		GTP binding Elongation factor Tu family protein	Uncertain	Present	174.751	98.7953	0	FALSE	FALSE	FALSE	FALSE	FALSE
AT1G07940		GTP binding Elongation factor Tu family protein	Uncertain	Present	260.86	98.7953	0	FALSE	FALSE	FALSE	FALSE	FALSE
AT1G07950	MED22B	Surfeit locus protein 5 subunit 22 of Mediator complex	Absent	Present	29.7698	0	0	FALSE	FALSE	FALSE	FALSE	FALSE
AT1G07960	PDIL5-1	PDI-like 5-1	Present	Present	37.8472	25.7858	0	FALSE	FALSE	FALSE	FALSE	FALSE
AT1G07970		cytochrome B561%2C amino-terminal protein	Present	Present	11.3898	18.1801	0	FALSE	FALSE	FALSE	FALSE	FALSE
AT1G07980	NF-YC10	nuclear factor Y%2C subunit C10	Absent	Present	21.31	0	0	FALSE	FALSE	FALSE	FALSE	FALSE
AT1G07985		Expressed protein	Present	Present	78.2907	14.6593	12	TRUE	FALSE	FALSE	FALSE	FALSE		S34, S51, S46, T37, S32, S33, S36, S39, S40, S50, T42	S133	S34	S46	S133, S34, S51, T37	1	1	4
AT1G07990		SIT4 phosphatase-associated family protein	Uncertain	Present	40.3183	19.3618	9	TRUE	FALSE	FALSE	FALSE	FALSE		S616, S617, S615, T609, T614, Y610, S275, S276	S508		S508, S616, S617			3
AT1G08000	GATA10	GATA transcription factor 10	Absent	Present	7.5418	0	0	FALSE	FALSE	FALSE	FALSE	FALSE
AT1G08005		serine/threonine-protein phosphatase 6 regulatory subunit	Absent	Absent	0.658806	0	0	FALSE	FALSE	FALSE	FALSE	FALSE
AT1G08010	GATA11	GATA transcription factor 11	Absent	Present	35.4148	0	0	FALSE	FALSE	FALSE	FALSE	FALSE
AT1G08030	TPST	tyrosylprotein sulfotransferase	Uncertain	Present	21.9843	8.27886	0	FALSE	FALSE	FALSE	FALSE	FALSE
AT1G08035		hypothetical protein	Absent	Absent	0.334027	0	0	FALSE	FALSE	FALSE	FALSE	FALSE
AT1G08040		trimethylguanosine synthase (DUF707)	Absent	Present	20.56	0	0	FALSE	FALSE	FALSE	FALSE	FALSE
AT1G08050		Zinc finger (C3HC4-type RING finger) family protein	Present	Present	8.71633	20.2105	0	FALSE	FALSE	FALSE	FALSE	FALSE
AT1G08060	MOM	ATP-dependent helicase family protein	Absent	Present	8.2546	0	0	FALSE	FALSE	FALSE	FALSE	TRUE
AT1G08065	ACA5	alpha carbonic anhydrase 5	Absent	Absent	0.000624051	0	0	FALSE	FALSE	FALSE	FALSE	FALSE
AT1G08070	OTP82	Tetratricopeptide repeat (TPR)-like superfamily protein	Absent	Uncertain	1.41309	0	0	FALSE	FALSE	FALSE	FALSE	FALSE
AT1G08080	ACA7	alpha carbonic anhydrase 7	Absent	Absent	0.00421407	0	0	FALSE	FALSE	FALSE	FALSE	FALSE
AT1G08090	NRT2:1	nitrate transporter 2:1	Absent	Absent	0.218547	0	0	FALSE	FALSE	FALSE	FALSE	FALSE
AT1G08100	NRT2.2	nitrate transporter 2.2	Absent	Absent	0.00424157	0	0	FALSE	FALSE	FALSE	FALSE	FALSE
AT1G08110		lactoylglutathione lyase family protein / glyoxalase I family protein	Present	Present	100.926	24.272	0	FALSE	FALSE	FALSE	FALSE	FALSE
AT1G08120		TP53-regulating kinase-like protein	Absent	Absent	0.0246653	0	0	FALSE	TRUE	FALSE	FALSE	FALSE
AT1G08125		S-adenosyl-L-methionine-dependent methyltransferases superfamily protein	Uncertain	Present	19.9482	5.73125	0	FALSE	FALSE	FALSE	FALSE	FALSE
AT1G08130	LIG1	DNA ligase 1	Present	Present	16.7004	27.6719	0	FALSE	FALSE	FALSE	FALSE	FALSE
AT1G08135	CHX6B	cation/H+ exchanger 6B	Absent	Absent	0	0	0	FALSE	FALSE	FALSE	FALSE	FALSE
AT1G08140	CHX6A	cation/H+ exchanger 6A	Absent	Absent	0.00720932	0	1	FALSE	FALSE	FALSE	FALSE	FALSE			Y190
AT1G08150	ATCHX5	Cation/hydrogen exchanger family protein	Absent	Absent	0.0161229	0	0	FALSE	FALSE	FALSE	FALSE	FALSE
AT1G08160		Late embryogenesis abundant (LEA) hydroxyproline-rich glycoprotein family	Present	Present	32.2065	24.7478	0	FALSE	FALSE	FALSE	FALSE	FALSE
AT1G08165		hypothetical protein	Absent	Absent	0.556956	0	0	FALSE	FALSE	FALSE	FALSE	FALSE
AT1G08170		Histone superfamily protein	Absent	Absent	0.706841	0	0	FALSE	FALSE	FALSE	FALSE	FALSE
AT1G08180		cyclin-dependent kinase inhibitor	Absent	Present	23.0913	0	0	FALSE	FALSE	FALSE	FALSE	FALSE
AT1G08190	VPS41	vacuolar protein sorting 41	Present	Present	73.5425	27.5226	1	FALSE	FALSE	FALSE	FALSE	FALSE			S860
AT1G08200	AXS2	UDP-D-apiose/UDP-D-xylose synthase 2	Present	Present	176.736	79.8649	0	FALSE	FALSE	FALSE	FALSE	FALSE
AT1G08210		Eukaryotic aspartyl protease family protein	Absent	Present	26.783	0	0	FALSE	FALSE	FALSE	FALSE	FALSE
AT1G08220		ATPase complex subunit	Present	Present	7.9585	17.4338	0	FALSE	FALSE	FALSE	FALSE	FALSE
AT1G08230		Transmembrane amino acid transporter family protein	Absent	Present	16.5171	0	0	FALSE	FALSE	FALSE	FALSE	FALSE
AT1G08250	ADT6	arogenate dehydratase 6	Uncertain	Present	12.8133	5.51283	0	FALSE	FALSE	FALSE	FALSE	FALSE
AT1G08260	TIL1	DNA polymerase epsilon catalytic subunit	Uncertain	Uncertain	4.23217	7.85583	0	FALSE	FALSE	FALSE	FALSE	FALSE
AT1G08270		vacuolar protein sorting-associated protein	Absent	Uncertain	2.25317	0	0	FALSE	FALSE	FALSE	FALSE	FALSE
AT1G08280	GALT29A,glycosyltransferase 29A	Glycosyltransferase family 29 (sialyltransferase) family protein	Absent	Present	9.75125	0	0	FALSE	FALSE	FALSE	FALSE	FALSE
AT1G08290	WIP3	WIP domain protein 3	Absent	Absent	0.483853	0	0	FALSE	FALSE	FALSE	FALSE	FALSE
AT1G08300	NVL	no vein-like protein	Uncertain	Uncertain	2.24219	13.4811	0	FALSE	FALSE	FALSE	FALSE	FALSE
AT1G08310		alpha/beta-Hydrolases superfamily protein	Absent	Uncertain	9.50951	0	0	FALSE	FALSE	FALSE	FALSE	FALSE
AT1G08315		ARM repeat superfamily protein	Absent	Present	30.3128	0	0	FALSE	FALSE	FALSE	FALSE	FALSE
AT1G08320	TGA9	bZIP transcription factor family protein	Absent	Present	23.1681	0	0	FALSE	FALSE	FALSE	FALSE	FALSE
AT1G08340		Rho GTPase activating protein with PAK-box/P21-Rho-binding domain-containing protein	Absent	Present	13.5346	0	0	FALSE	FALSE	FALSE	FALSE	FALSE
AT1G08350		Endomembrane protein 70 protein family	Uncertain	Present	13.9539	9.13651	0	FALSE	FALSE	FALSE	FALSE	FALSE
AT1G08360		Ribosomal protein L1p/L10e family	Present	Present	239.259	69.0292	0	FALSE	FALSE	FALSE	FALSE	FALSE
AT1G08370	DCP1	decapping 1	Present	Present	50.9112	15.7437	0	FALSE	FALSE	FALSE	FALSE	FALSE
AT1G08380	PSAO	photosystem I subunit O	Absent	Present	339.97	0	0	FALSE	FALSE	FALSE	FALSE	FALSE
AT1G08390		recQ-mediated instability-like protein	Absent	Present	6.39554	0	0	FALSE	FALSE	FALSE	FALSE	FALSE
AT1G08400		RINT-1 / TIP-1 family	Absent	Uncertain	4.84028	0	0	FALSE	FALSE	FALSE	FALSE	FALSE
AT1G08410	LSG1-2,yeast Lsg1 orthologue 2	P-loop containing nucleoside triphosphate hydrolases superfamily protein	Present	Present	11.6808	23.3786	0	FALSE	FALSE	FALSE	FALSE	FALSE
AT1G08420	BSL2	BRI1 suppressor 1 (BSU1)-like 2	Present	Present	36.0014	39.6817	5	TRUE	FALSE	TRUE	FALSE	FALSE	S627		S975, S658, S974, S661	S627, S658	S627, S975	S975	2	2	1
AT1G08430	ALMT1	aluminum-activated malate transporter 1	Absent	Uncertain	8.50204	0	0	FALSE	FALSE	FALSE	FALSE	FALSE
AT1G08440		aluminum activated malate transporter family protein	Absent	Absent	0.0100366	0	0	FALSE	FALSE	FALSE	FALSE	FALSE
AT1G08450	CRT3	calreticulin 3	Present	Present	47.3369	30.7794	0	FALSE	FALSE	FALSE	FALSE	FALSE
AT1G08460	HDA08	histone deacetylase 8	Absent	Present	26.7048	0	0	FALSE	FALSE	FALSE	FALSE	TRUE
AT1G08465	YAB2	Plant-specific transcription factor YABBY family protein	Absent	Present	10.46	0	0	FALSE	FALSE	FALSE	FALSE	FALSE
AT1G08470	SSL3	strictosidine synthase-like 3	Present	Present	11.1138	26.104	0	FALSE	FALSE	FALSE	FALSE	FALSE
AT1G08480	SDH6	succinate dehydrogenase subunit	Present	Present	92.1635	48.3093	0	FALSE	FALSE	FALSE	FALSE	FALSE
AT1G08490	CPNIFS	chloroplastic NIFS-like cysteine desulfurase	Present	Present	28.3205	29.7977	0	FALSE	FALSE	FALSE	FALSE	FALSE
AT1G08500	ENODL18	early nodulin-like protein 18	Present	Present	63.2723	22.4219	0	FALSE	FALSE	FALSE	FALSE	FALSE
AT1G08510	FATB	fatty acyl-ACP thioesterases B	Present	Present	123.314	23.3157	0	FALSE	FALSE	FALSE	FALSE	FALSE
AT1G08520	ALB1	ALBINA 1	Present	Present	80.3989	65.6738	1	FALSE	FALSE	FALSE	FALSE	FALSE			Y364
AT1G08530		chitinase-like protein	Absent	Present	13.2926	0	0	FALSE	FALSE	FALSE	FALSE	FALSE
AT1G08540	SIG2	RNApolymerase sigma subunit 2	Absent	Present	51.2255	0	0	FALSE	FALSE	FALSE	FALSE	FALSE
AT1G08550	NPQ1	non-photochemical quenching 1	Uncertain	Present	20.3674	12.7622	0	FALSE	FALSE	FALSE	FALSE	FALSE
AT1G08560	SYP111	syntaxin of plants 111	Absent	Present	20.7035	0	0	FALSE	FALSE	FALSE	FALSE	FALSE
AT1G08570	ACHT4	atypical CYS HIS rich thioredoxin 4	Absent	Present	83.8658	0	0	FALSE	FALSE	FALSE	FALSE	FALSE
AT1G08580		hypothetical protein	Absent	Present	39.0752	0	0	FALSE	FALSE	FALSE	FALSE	FALSE
AT1G08590	ATPXL1,PHLOEM INTERCALATED WITH XYLEM-LIKE 1,PXL1,PXY-like1	Leucine-rich receptor-like protein kinase family protein	Uncertain	Present	15.165	13.8243	0	FALSE	TRUE	FALSE	FALSE	TRUE
AT1G08600	ATRX	P-loop containing nucleoside triphosphate hydrolases superfamily protein	Uncertain	Present	14.7115	9.5035	0	FALSE	FALSE	FALSE	FALSE	TRUE
AT1G08610		Pentatricopeptide repeat (PPR) superfamily protein	Absent	Uncertain	4.90026	0	0	FALSE	FALSE	FALSE	FALSE	FALSE
AT1G08620	PKDM7D	Transcription factor jumonji (jmj) family protein / zinc finger (C5HC2 type) family protein	Uncertain	Present	15.8844	15.4566	0	FALSE	FALSE	FALSE	FALSE	FALSE
AT1G08630	THA1	threonine aldolase 1	Uncertain	Present	80.8209	14.7179	0	FALSE	FALSE	FALSE	FALSE	FALSE
AT1G08640	CJD1	Chloroplast J-like domain 1	Present	Present	40.2076	37.3062	0	FALSE	FALSE	FALSE	FALSE	FALSE
AT1G08645		hypothetical protein	Absent	Uncertain	0	0	0	FALSE	FALSE	FALSE	FALSE	FALSE
AT1G08650	PPCK1	phosphoenolpyruvate carboxylase kinase 1	Absent	Present	45.8412	0	0	FALSE	TRUE	FALSE	FALSE	FALSE
AT1G08660	MGP2	MALE GAMETOPHYTE DEFECTIVE 2	Present	Present	24.9343	30.1236	0	FALSE	FALSE	FALSE	FALSE	FALSE
AT1G08670		ENTH/VHS family protein	Absent	Present	15.5571	0	0	FALSE	FALSE	FALSE	FALSE	FALSE
AT1G08680	ZIGA4	ARF GAP-like zinc finger-containing protein ZIGA4	Present	Present	42.8483	53.9311	12	TRUE	TRUE	FALSE	FALSE	FALSE		S236, S232, S219, S222, S224, S225, S191, S192	S157, S196, S150, T271	S150		S157, S196, S236	1		3
AT1G08695	SCRL3	SCR-like 3	Absent	Absent	0.00266444	0	0	FALSE	FALSE	FALSE	FALSE	FALSE
AT1G08700	PS1	Presenilin-1	Absent	Present	30.4363	0	0	FALSE	FALSE	FALSE	FALSE	FALSE
AT1G08710		F-box family protein	Absent	Present	18.8505	0	0	FALSE	FALSE	FALSE	FALSE	FALSE
AT1G08720	EDR1	Protein kinase superfamily protein	Uncertain	Present	17.5475	11.8699	0	FALSE	TRUE	FALSE	FALSE	TRUE
AT1G08730	XIC	Myosin family protein with Dil domain-containing protein	Uncertain	Absent	0.3672	39.6886	0	FALSE	FALSE	FALSE	FALSE	TRUE
AT1G08750		Peptidase C13 family	Uncertain	Present	15.2792	11.2684	0	FALSE	FALSE	FALSE	FALSE	FALSE
AT1G08760		GPI-anchored adhesin-like protein%2C putative (DUF936)	Uncertain	Present	19.6991	10.4067	1	FALSE	FALSE	FALSE	FALSE	FALSE			S325
AT1G08770	PRA1.E	prenylated RAB acceptor 1.E	Absent	Present	49.6642	0	0	FALSE	FALSE	FALSE	FALSE	FALSE
AT1G08780	AIP3	ABI3-interacting protein 3	Uncertain	Present	46.7536	15.2049	0	FALSE	FALSE	FALSE	FALSE	FALSE
AT1G08790		1-phosphatidylinositol-4%2C5-bisphosphate phosphodiesterase epsilon-1%2C putative (DUF1685)	Absent	Absent	0	0	0	FALSE	FALSE	FALSE	FALSE	FALSE
AT1G08800	MyoB1,myosin binding protein 1	myosin-binding protein (Protein of unknown function%2C DUF593)	Present	Present	29.2246	23.6934	10	TRUE	FALSE	FALSE	FALSE	FALSE	S825, S188	S206, S215, S255, S190, S257, S827, T208, T217			S206, S215			2
AT1G08810	MYB60	myb domain protein 60	Absent	Present	15.1688	0	0	FALSE	FALSE	FALSE	FALSE	FALSE
AT1G08820	VAP27-2	vamp/synaptobrevin-associated protein 27-2	Present	Present	43.1421	33.9657	2	FALSE	FALSE	FALSE	FALSE	FALSE			S130, S134		S130	S130, S134		1	2
AT1G08830	CSD1	copper/zinc superoxide dismutase 1	Present	Present	331.235	63.8975	1	FALSE	FALSE	FALSE	FALSE	FALSE		S133
AT1G08840	emb2411	DNA replication helicase	Absent	Uncertain	2.23268	0	0	FALSE	FALSE	FALSE	FALSE	FALSE
AT1G08845		Ribosomal L18p/L5e family protein	Absent	Present	7.24143	0	0	FALSE	FALSE	FALSE	FALSE	FALSE
AT1G08860	BON3	Calcium-dependent phospholipid-binding Copine family protein	Absent	Absent	0.298028	0	0	FALSE	FALSE	FALSE	FALSE	FALSE
AT1G08880	H2AXA	Histone superfamily protein	Present	Present	87.3234	31.6176	0	FALSE	FALSE	FALSE	FALSE	FALSE
AT1G08890		Major facilitator superfamily protein	Present	Present	34.6331	26.1455	0	FALSE	FALSE	FALSE	FALSE	FALSE
AT1G08900		Major facilitator superfamily protein	Uncertain	Present	23.9472	6.89127	0	FALSE	FALSE	FALSE	FALSE	FALSE
AT1G08910	PIAL1,PROTEIN INHIBITOR OF ACTIVATED STAT LIKE 1	zinc ion binding protein	Absent	Present	11.5958	0	0	FALSE	FALSE	FALSE	FALSE	FALSE
AT1G08920	ESL1	ERD (early response to dehydration) six-like 1	Absent	Present	31.1321	0	0	FALSE	FALSE	FALSE	FALSE	FALSE
AT1G08930	ERD6	Major facilitator superfamily protein	Present	Present	124.336	29.3291	0	FALSE	FALSE	FALSE	FALSE	FALSE
AT1G08940		Phosphoglycerate mutase family protein	Uncertain	Present	18.4051	6.53631	0	FALSE	FALSE	FALSE	FALSE	FALSE
AT1G08960	CAX11	cation exchanger 11	Absent	Present	8.91354	0	0	FALSE	FALSE	FALSE	FALSE	FALSE
AT1G08970	NF-YC9	nuclear factor Y%2C subunit C9	Uncertain	Present	52.6612	14.2024	0	FALSE	FALSE	FALSE	FALSE	FALSE
AT1G08980	AMI1	amidase 1	Present	Present	47.6311	19.1001	0	FALSE	FALSE	FALSE	FALSE	FALSE
AT1G08985		AP2/B3-like transcriptional factor family protein	Absent	Absent	0.00138739	0	0	FALSE	FALSE	FALSE	FALSE	FALSE
AT1G08990	PGSIP5	plant glycogenin-like starch initiation protein 5	Absent	Present	10.1541	0	0	FALSE	FALSE	FALSE	FALSE	FALSE
AT1G09000	NP1	NPK1-related protein kinase 1	Absent	Present	6.45525	0	0	FALSE	TRUE	FALSE	FALSE	TRUE
AT1G09010		glycoside hydrolase family 2 protein	Present	Present	56.5385	30.5791	0	FALSE	FALSE	FALSE	FALSE	FALSE
AT1G09020	SNF4	sucrose nonfermenting-like protein	Present	Present	34.7156	50.8144	0	FALSE	TRUE	FALSE	FALSE	FALSE
AT1G09030	NF-YB4	nuclear factor Y%2C subunit B4	Absent	Absent	0.0617593	0	0	FALSE	FALSE	FALSE	FALSE	FALSE
AT1G09040		arginine-glutamic acid dipeptide repeat protein	Absent	Uncertain	2.67113	0	0	FALSE	FALSE	FALSE	FALSE	FALSE
AT1G09050		arginine-glutamic acid dipeptide repeat protein	Absent	Uncertain	2.05202	0	0	FALSE	FALSE	FALSE	FALSE	FALSE
AT1G09060		JmjC domain protein JMJ24	Uncertain	Present	21.7977	9.08907	0	FALSE	FALSE	FALSE	FALSE	FALSE
AT1G09070	SRC2	soybean gene regulated by cold-2	Present	Present	130.012	30.9913	0	FALSE	FALSE	FALSE	FALSE	FALSE
AT1G09080	BIP3	Heat shock protein 70 (Hsp 70) family protein	Present	Uncertain	0.990664	60.0398	0	FALSE	FALSE	FALSE	FALSE	TRUE
AT1G09090	RBOHB	respiratory burst oxidase-like protein	Absent	Uncertain	5.96805	0	0	FALSE	FALSE	FALSE	FALSE	FALSE
AT1G09100	RPT5B	26S proteasome AAA-ATPase subunit RPT5B	Present	Present	25.1755	67.5398	0	FALSE	FALSE	FALSE	FALSE	TRUE
AT1G09130		ATP-dependent caseinolytic (Clp) protease/crotonase family protein	Present	Present	59.5677	31.7645	0	FALSE	FALSE	FALSE	FALSE	FALSE
AT1G09140	SR30	SERINE-ARGININE PROTEIN 30	Present	Present	74.936	21.2256	0	FALSE	FALSE	FALSE	FALSE	FALSE
AT1G09150		pseudouridine synthase and archaeosine transglycosylase (PUA) domain-containing protein	Absent	Present	33.2516	0	0	FALSE	FALSE	FALSE	FALSE	FALSE
AT1G09155	PP2-B15	phloem protein 2-B15	Absent	Uncertain	2.65483	0	0	FALSE	FALSE	FALSE	FALSE	FALSE
AT1G09157		transmembrane protein%2C putative (DUF679)	Absent	Absent	0.0175065	0	0	FALSE	FALSE	FALSE	FALSE	FALSE
AT1G09160		Protein phosphatase 2C family protein	Uncertain	Present	30.0039	13.9442	0	FALSE	FALSE	TRUE	FALSE	FALSE
AT1G09170		P-loop nucleoside triphosphate hydrolases superfamily protein with CH (Calponin Homology) domain-containing protein	Uncertain	Absent	0.31918	10.5963	0	FALSE	FALSE	FALSE	FALSE	TRUE
AT1G09176		transmembrane protein	Absent	Absent	0.179899	0	0	FALSE	FALSE	FALSE	FALSE	FALSE
AT1G09180	SARA1A	secretion-associated RAS super family 1	Uncertain	Uncertain	1.36456	64.9424	0	FALSE	FALSE	FALSE	FALSE	FALSE
AT1G09190		Tetratricopeptide repeat (TPR)-like superfamily protein	Absent	Uncertain	2.01973	0	0	FALSE	FALSE	FALSE	FALSE	FALSE
AT1G09195		Ppx-GppA phosphatase	Absent	Present	8.48789	0	0	FALSE	FALSE	FALSE	FALSE	FALSE
AT1G09200	H3.1,histone 3.1	Histone superfamily protein	Uncertain	Present	72.8138	24.0066	0	FALSE	FALSE	FALSE	FALSE	FALSE
AT1G09210	CRT1b	calreticulin 1b	Present	Present	84.3402	77.2084	0	FALSE	FALSE	FALSE	FALSE	FALSE
AT1G09220		Pentatricopeptide repeat (PPR) superfamily protein	Uncertain	Uncertain	1.63344	9.56078	0	FALSE	FALSE	FALSE	FALSE	FALSE
AT1G09230	U11/U12-65K,U11/U12-65K	RNA-binding (RRM/RBD/RNP motifs) family protein	Absent	Present	18.3135	0	0	FALSE	FALSE	FALSE	FALSE	FALSE
AT1G09240	NAS3	nicotianamine synthase 3	Absent	Uncertain	4.43551	0	0	FALSE	FALSE	FALSE	FALSE	FALSE
AT1G09245		Plant self-incompatibility protein S1 family	Absent	Absent	0	0	0	FALSE	FALSE	FALSE	FALSE	FALSE
AT1G09250	AIF4,ATBS1 Interacting Factor 4	basic helix-loop-helix (bHLH) DNA-binding superfamily protein	Absent	Present	49.9486	0	0	FALSE	FALSE	FALSE	FALSE	FALSE
AT1G09260		Chaperone DnaJ-domain superfamily protein	Absent	Absent	0.0131702	0	0	FALSE	FALSE	FALSE	FALSE	FALSE
AT1G09270	IMPA-4	importin alpha isoform 4	Present	Present	63.5456	61.0956	0	FALSE	FALSE	FALSE	FALSE	FALSE
AT1G09280		rhodanese-like domain protein	Uncertain	Present	30.836	6.49503	0	FALSE	FALSE	FALSE	FALSE	FALSE
AT1G09290		hypothetical protein	Uncertain	Present	15.3238	6.04462	0	FALSE	FALSE	FALSE	FALSE	FALSE
AT1G09300		Metallopeptidase M24 family protein	Uncertain	Present	5.68175	7.55468	0	FALSE	FALSE	FALSE	FALSE	FALSE
AT1G09310		plant/protein (Protein of unknown function%2C DUF538)	Present	Present	1228.5	81.3666	0	FALSE	FALSE	FALSE	FALSE	FALSE
AT1G09320		agenet domain-containing protein	Absent	Present	11.0911	0	0	FALSE	FALSE	FALSE	FALSE	FALSE
AT1G09330	ECH,ECHIDNA	golgi apparatus membrane protein-like protein ECHIDNA protein	Present	Present	37.5038	24.1467	0	FALSE	FALSE	FALSE	FALSE	FALSE
AT1G09340	CRB	chloroplast RNA binding protein	Present	Present	74.2334	35.6575	0	FALSE	FALSE	FALSE	FALSE	FALSE
AT1G09350	GolS3	galactinol synthase 3	Absent	Uncertain	7.69609	0	0	FALSE	FALSE	FALSE	FALSE	FALSE
AT1G09360		Plant invertase/pectin methylesterase inhibitor superfamily protein	Absent	Absent	0	0	0	FALSE	FALSE	FALSE	FALSE	FALSE
AT1G09370		Plant invertase/pectin methylesterase inhibitor superfamily protein	Absent	Absent	0.125996	0	0	FALSE	FALSE	FALSE	FALSE	FALSE
AT1G09380	UMAMIT25	nodulin MtN21 /EamA-like transporter family protein	Absent	Uncertain	9.4243	0	0	FALSE	FALSE	FALSE	FALSE	FALSE
AT1G09390		GDSL-like Lipase/Acylhydrolase superfamily protein	Absent	Present	26.6064	0	0	FALSE	FALSE	FALSE	FALSE	FALSE
AT1G09400		FMN-linked oxidoreductases superfamily protein	Uncertain	Uncertain	0.911826	12.941	0	FALSE	FALSE	FALSE	FALSE	FALSE
AT1G09410		pentatricopeptide (PPR) repeat-containing protein	Absent	Uncertain	0.791814	0	0	FALSE	FALSE	FALSE	FALSE	FALSE
AT1G09415	NIMIN-3	NIM1-interacting 3	Absent	Present	56.069	0	0	FALSE	FALSE	FALSE	FALSE	FALSE
AT1G09420	G6PD4	glucose-6-phosphate dehydrogenase 4	Uncertain	Present	16.8411	7.67765	0	FALSE	FALSE	FALSE	FALSE	FALSE
AT1G09430	ACLA-3	ATP-citrate lyase A-3	Present	Present	85.297	68.9106	0	FALSE	FALSE	FALSE	FALSE	FALSE
AT1G09440		Protein kinase superfamily protein	Uncertain	Uncertain	4.22212	20.3275	0	FALSE	FALSE	FALSE	FALSE	FALSE
AT1G09450	Haspin	Protein kinase superfamily protein	Absent	Uncertain	1.60699	0	0	FALSE	TRUE	FALSE	FALSE	FALSE
AT1G09460		Carbohydrate-binding X8 domain superfamily protein	Absent	Present	62.3462	0	0	FALSE	FALSE	FALSE	FALSE	FALSE
AT1G09470		myosin heavy chain%2C cardiac protein	Absent	Uncertain	2.6867	0	0	FALSE	FALSE	FALSE	FALSE	FALSE
AT1G09480		NAD(P)-binding Rossmann-fold superfamily protein	Absent	Present	9.90827	0	0	FALSE	FALSE	FALSE	FALSE	FALSE
AT1G09483		myosin heavy chain%2C cardiac protein	Absent	Absent	0.0251288	0	0	FALSE	FALSE	FALSE	FALSE	FALSE
AT1G09490		NAD(P)-binding Rossmann-fold superfamily protein	Uncertain	Present	17.1397	13.1088	0	FALSE	FALSE	FALSE	FALSE	FALSE
AT1G09500		NAD(P)-binding Rossmann-fold superfamily protein	Uncertain	Absent	0.156243	11.9061	0	FALSE	FALSE	FALSE	FALSE	FALSE
AT1G09510		NAD(P)-binding Rossmann-fold superfamily protein	Uncertain	Absent	0.0099985	13.1088	0	FALSE	FALSE	FALSE	FALSE	FALSE
AT1G09520		hypothetical protein	Uncertain	Present	34.554	7.50892	0	FALSE	FALSE	FALSE	FALSE	FALSE
AT1G09530	PIF3	phytochrome interacting factor 3	Uncertain	Present	51.1968	7.68149	0	FALSE	FALSE	FALSE	FALSE	FALSE
AT1G09540	MYB61	myb domain protein 61	Absent	Present	9.11659	0	1	FALSE	FALSE	FALSE	FALSE	FALSE			T142
AT1G09550		Pectinacetylesterase family protein	Absent	Absent	0	0	0	FALSE	FALSE	FALSE	FALSE	FALSE
AT1G09560	GLP5	germin-like protein 5	Present	Present	302.432	32.2949	0	FALSE	FALSE	FALSE	FALSE	FALSE
AT1G09570	PHYA	phytochrome A	Present	Present	348.049	100.335	0	FALSE	TRUE	FALSE	FALSE	FALSE
AT1G09575		calcium uniporter-like protein (DUF607)	Absent	Present	12.071	0	0	FALSE	FALSE	FALSE	FALSE	FALSE
AT1G09580		emp24/gp25L/p24 family/GOLD family protein	Absent	Present	18.534	0	0	FALSE	FALSE	FALSE	FALSE	FALSE
AT1G09590		Translation protein SH3-like family protein	Uncertain	Present	157.61	66.8939	0	FALSE	FALSE	FALSE	FALSE	FALSE
AT1G09600		Protein kinase superfamily protein	Absent	Absent	0.561895	0	0	FALSE	TRUE	FALSE	FALSE	TRUE
AT1G09610	GXM3	glucuronoxylan 4-O-methyltransferase-like protein (DUF579)	Absent	Uncertain	2.95844	0	0	FALSE	FALSE	FALSE	FALSE	FALSE
AT1G09620		ATP binding/leucine-tRNA ligases/aminoacyl-tRNA ligase	Present	Present	71.598	84.9527	0	FALSE	FALSE	FALSE	FALSE	FALSE
AT1G09625		transmembrane protein	Absent	Absent	0	0	0	FALSE	FALSE	FALSE	FALSE	FALSE
AT1G09630	RAB11c	RAB GTPase 11C	Present	Present	34.0679	73.1857	0	FALSE	FALSE	FALSE	FALSE	FALSE
AT1G09640		Translation elongation factor EF1B%2C gamma chain	Present	Present	192.177	95.0323	0	FALSE	FALSE	FALSE	FALSE	FALSE
AT1G09645		transmembrane protein	Absent	Present	52.5948	0	0	FALSE	FALSE	FALSE	FALSE	FALSE
AT1G09650		F-box and associated interaction domains-containing protein	Absent	Absent	0.795641	0	0	FALSE	FALSE	FALSE	FALSE	FALSE
AT1G09660		RNA-binding KH domain-containing protein	Absent	Present	23.7477	0	0	FALSE	FALSE	FALSE	FALSE	FALSE
AT1G09665		Toll-Interleukin-Resistance (TIR) domain family protein	Absent	Absent	0	0	0	FALSE	FALSE	FALSE	FALSE	FALSE
AT1G09680		Pentatricopeptide repeat (PPR) superfamily protein	Absent	Absent	0.916505	0	0	FALSE	FALSE	FALSE	FALSE	FALSE
AT1G09690		Translation protein SH3-like family protein	Uncertain	Present	242.172	66.8939	0	FALSE	FALSE	FALSE	FALSE	FALSE
AT1G09700	HYL1	dsRNA-binding domain-like superfamily protein	Uncertain	Present	10.2735	11.7712	0	FALSE	FALSE	FALSE	FALSE	FALSE
AT1G09710		Homeodomain-like superfamily protein	Absent	Present	8.44691	0	0	FALSE	FALSE	FALSE	FALSE	FALSE
AT1G09720	NET2B	Kinase interacting (KIP1-like) family protein	Absent	Absent	0.00138207	0	0	FALSE	FALSE	FALSE	FALSE	FALSE
AT1G09730		Cysteine proteinases superfamily protein	Uncertain	Present	24.409	10.2848	2	TRUE	FALSE	FALSE	FALSE	FALSE	S953, S952			S953		S953	1		1
AT1G09740		Adenine nucleotide alpha hydrolases-like superfamily protein	Present	Present	110.846	30.1246	0	FALSE	FALSE	FALSE	FALSE	FALSE
AT1G09750		Eukaryotic aspartyl protease family protein	Present	Present	100.176	40.6002	0	FALSE	FALSE	FALSE	FALSE	FALSE
AT1G09760	U2A'	U2 small nuclear ribonucleoprotein A	Present	Present	40.972	29.8787	0	FALSE	FALSE	FALSE	FALSE	FALSE
AT1G09770	CDC5	cell division cycle 5	Present	Present	114.975	28.1367	0	FALSE	FALSE	FALSE	FALSE	FALSE
AT1G09780	iPGAM1	Phosphoglycerate mutase%2C 2%2C3-bisphosphoglycerate-independent	Present	Present	84.6574	101.631	2	TRUE	FALSE	FALSE	FALSE	FALSE	S80	S73			S73			1
AT1G09790	COBL6	COBRA-like protein 6 precursor	Absent	Absent	0.00613604	0	0	FALSE	FALSE	FALSE	FALSE	FALSE
AT1G09794		Cox19 family protein (CHCH motif)	Absent	Present	6.09679	0	0	FALSE	FALSE	FALSE	FALSE	FALSE
AT1G09795	ATP-PRT2	ATP phosphoribosyl transferase 2	Uncertain	Present	30.1395	16.2103	0	FALSE	FALSE	FALSE	FALSE	FALSE
AT1G09800		Pseudouridine synthase family protein	Present	Uncertain	4.38115	17.9573	1	FALSE	FALSE	FALSE	FALSE	FALSE			S31		S31			1
AT1G09810	ECT11	evolutionarily conserved C-terminal region 11	Uncertain	Present	7.49128	24.2896	0	FALSE	FALSE	FALSE	FALSE	FALSE
AT1G09812		multidrug resistance protein	Absent	Uncertain	2.78637	0	0	FALSE	FALSE	FALSE	FALSE	FALSE
AT1G09815	POLD4	polymerase delta 4	Absent	Present	34.9419	0	0	FALSE	FALSE	FALSE	FALSE	FALSE
AT1G09820		Pentatricopeptide repeat (PPR-like) superfamily protein	Absent	Uncertain	3.46284	0	0	FALSE	FALSE	FALSE	FALSE	FALSE
AT1G09830	PUR2	Glycinamide ribonucleotide (GAR) synthetase	Present	Present	16.5824	35.6254	0	FALSE	FALSE	FALSE	FALSE	FALSE
AT1G09840	SK41	shaggy-like protein kinase 41	Absent	Present	31.0095	0	1	FALSE	TRUE	FALSE	FALSE	TRUE			Y243
AT1G09850	XBCP3	xylem bark cysteine peptidase 3	Uncertain	Present	23.4443	12.5664	0	FALSE	FALSE	FALSE	FALSE	FALSE
AT1G09860	PUP16	purine permease 16	Absent	Uncertain	1.08235	0	0	FALSE	FALSE	FALSE	FALSE	FALSE
AT1G09870		histidine acid phosphatase family protein	Present	Present	35.9274	47.0087	0	FALSE	FALSE	FALSE	FALSE	FALSE
AT1G09880		Rhamnogalacturonate lyase family protein	Absent	Absent	0.685213	0	0	FALSE	FALSE	FALSE	FALSE	FALSE
AT1G09890		Rhamnogalacturonate lyase family protein	Absent	Uncertain	2.26651	0	0	FALSE	FALSE	FALSE	FALSE	FALSE
AT1G09900		Pentatricopeptide repeat (PPR-like) superfamily protein	Uncertain	Present	9.7206	5.88586	0	FALSE	FALSE	FALSE	FALSE	FALSE
AT1G09910		Rhamnogalacturonate lyase family protein	Uncertain	Present	16.6745	7.75447	0	FALSE	FALSE	FALSE	FALSE	FALSE
AT1G09920		TRAF-type zinc finger-like protein	Uncertain	Present	50.8965	9.96066	0	FALSE	FALSE	FALSE	FALSE	FALSE
AT1G09930	OPT2	oligopeptide transporter 2	Absent	Absent	0.0840855	0	0	FALSE	FALSE	FALSE	FALSE	FALSE
AT1G09932		Phosphoglycerate mutase family protein	Absent	Uncertain	6.9679	0	0	FALSE	FALSE	FALSE	FALSE	FALSE
AT1G09935		Phosphoglycerate mutase family protein	Absent	Absent	0.250447	0	0	FALSE	FALSE	FALSE	FALSE	FALSE
AT1G09940	HEMA2	Glutamyl-tRNA reductase family protein	Uncertain	Present	22.2803	14.7053	0	FALSE	FALSE	FALSE	FALSE	FALSE
AT1G09950	RAS1	RESPONSE TO ABA AND SALT 1	Absent	Uncertain	2.37458	0	0	FALSE	FALSE	FALSE	FALSE	FALSE
AT1G09960	SUT4	sucrose transporter 4	Absent	Present	13.6841	0	0	FALSE	FALSE	FALSE	FALSE	FALSE
AT1G09970	LRR XI-23	Leucine-rich receptor-like protein kinase family protein	Present	Present	115.651	21.3886	0	FALSE	TRUE	FALSE	FALSE	FALSE
AT1G09980		Putative serine esterase family protein	Absent	Present	21.0216	0	0	FALSE	FALSE	FALSE	FALSE	FALSE
AT1G09995		DNA repair DEAD helicase RAD3/XP-D subfamily protein	Absent	Present	8.5775	0	0	FALSE	FALSE	FALSE	FALSE	FALSE
AT1G10000		Ribonuclease H-like superfamily protein	Absent	Absent	2.26427	0	0	FALSE	FALSE	FALSE	FALSE	FALSE
AT1G10010	AAP8	amino acid permease 8	Absent	Absent	0.00419941	0	0	FALSE	FALSE	FALSE	FALSE	FALSE
AT1G10020		formin-like protein (DUF1005)	Absent	Present	34.6114	0	0	FALSE	FALSE	FALSE	FALSE	FALSE
AT1G10030	ERG28	ergosterol biosynthesis protein	Absent	Present	25.7776	0	0	FALSE	FALSE	FALSE	FALSE	FALSE
AT1G10040		alpha/beta-Hydrolases superfamily protein	Absent	Present	7.28168	0	0	FALSE	FALSE	FALSE	FALSE	FALSE
AT1G10050		glycosyl hydrolase family 10 protein / carbohydrate-binding domain-containing protein	Uncertain	Present	8.7613	7.75442	0	FALSE	FALSE	FALSE	FALSE	FALSE
AT1G10060	BCAT-1	branched-chain amino acid transaminase 1	Uncertain	Present	7.81466	20.4873	0	FALSE	FALSE	FALSE	FALSE	FALSE
AT1G10070	BCAT-2	branched-chain amino acid transaminase 2	Uncertain	Present	251.274	16.3496	0	FALSE	FALSE	FALSE	FALSE	FALSE
AT1G10090		Early-responsive to dehydration stress protein (ERD4)	Absent	Present	24.1502	0	1	FALSE	FALSE	FALSE	FALSE	FALSE			S734	S734			1
AT1G10095		Protein prenylyltransferase superfamily protein	Absent	Present	5.14304	0	0	FALSE	FALSE	FALSE	FALSE	FALSE
AT1G10100		hypothetical protein	Absent	Absent	0.0501945	0	0	FALSE	FALSE	FALSE	FALSE	FALSE
AT1G10110		F-box family protein	Absent	Uncertain	1.26676	0	0	FALSE	FALSE	FALSE	FALSE	FALSE
AT1G10120	CIB4,CRY2-interacting bHLH 4	basic helix-loop-helix (bHLH) DNA-binding superfamily protein	Absent	Present	37.4894	0	0	FALSE	FALSE	FALSE	FALSE	FALSE
AT1G10130	ECA3	endoplasmic reticulum-type calcium-transporting ATPase 3	Present	Present	25.1496	27.0087	0	FALSE	FALSE	FALSE	FALSE	FALSE
AT1G10140		Uncharacterized conserved protein UCP031279	Uncertain	Present	96.973	13.8474	3	TRUE	FALSE	FALSE	FALSE	FALSE	S136	S155	S118
AT1G10150		Carbohydrate-binding protein	Uncertain	Present	28.4337	7.36197	0	FALSE	FALSE	FALSE	FALSE	FALSE
AT1G10155	PP2-A10	phloem protein 2-A10	Absent	Absent	0.292915	0	0	FALSE	FALSE	FALSE	FALSE	FALSE
AT1G10170	NFXL1	NF-X-like 1	Uncertain	Present	34.4054	11.4811	0	FALSE	FALSE	FALSE	FALSE	FALSE
AT1G10180		LOW protein: exocyst complex component-like protein	Uncertain	Present	17.8838	7.843	0	FALSE	FALSE	FALSE	FALSE	FALSE
AT1G10190		NEP-interacting protein%2C putative (DUF239)	Absent	Absent	0	0	0	FALSE	FALSE	FALSE	FALSE	FALSE
AT1G10200	WLIM1	GATA type zinc finger transcription factor family protein	Present	Present	111.592	65.271	0	FALSE	FALSE	FALSE	FALSE	FALSE
AT1G10210	MPK1	mitogen-activated protein kinase 1	Uncertain	Present	22.0464	6.74878	0	FALSE	TRUE	FALSE	FALSE	TRUE
AT1G10220		ZCF37	Absent	Uncertain	1.55905	0	0	FALSE	FALSE	FALSE	FALSE	FALSE
AT1G10225		transmembrane protein	Absent	Uncertain	0	0	0	FALSE	FALSE	FALSE	FALSE	FALSE
AT1G10230	SK18	E3 ubiquitin ligase SCF complex subunit SKP1/ASK1 family protein	Absent	Present	16.9083	0	0	FALSE	FALSE	FALSE	FALSE	FALSE
AT1G10240	FRS11	FAR1-related sequence 11	Absent	Present	7.12227	0	0	FALSE	FALSE	FALSE	FALSE	FALSE
AT1G10250		paired amphipathic helix Sin3-like protein	Absent	Absent	0	0	0	FALSE	FALSE	FALSE	FALSE	FALSE
AT1G10270	GRP23	glutamine-rich protein 23	Present	Present	5.82584	21.6785	0	FALSE	FALSE	FALSE	FALSE	FALSE
AT1G10280		Core-2/I-branching beta-1%2C6-N-acetylglucosaminyltransferase family protein	Absent	Uncertain	6.13357	0	0	FALSE	FALSE	FALSE	FALSE	FALSE
AT1G10290	ADL6	dynamin-like protein 6	Present	Present	52.9559	77.4483	7	TRUE	FALSE	FALSE	FALSE	TRUE	S533, S712	T532	S837, S816, S806, S869	S533, S816		S533, S837	2		2
AT1G10300	Nog1-2	Nucleolar GTP-binding protein	Uncertain	Absent	0.335836	11.8205	1	FALSE	FALSE	FALSE	FALSE	FALSE			T83
AT1G10310		NAD(P)-binding Rossmann-fold superfamily protein	Present	Present	12.7799	21.6473	0	FALSE	FALSE	FALSE	FALSE	FALSE
AT1G10320		Zinc finger C-x8-C-x5-C-x3-H type family protein	Absent	Present	12.6033	0	0	FALSE	FALSE	FALSE	FALSE	FALSE
AT1G10330		Tetratricopeptide repeat (TPR)-like superfamily protein	Absent	Uncertain	1.75792	0	0	FALSE	FALSE	FALSE	FALSE	FALSE
AT1G10340		Ankyrin repeat family protein	Absent	Uncertain	8.10093	0	0	FALSE	FALSE	FALSE	FALSE	FALSE
AT1G10350		DNAJ heat shock family protein	Uncertain	Present	11.7554	6.92128	0	FALSE	FALSE	FALSE	FALSE	FALSE
AT1G10360	GSTU18	glutathione S-transferase TAU 18	Absent	Present	17.5785	0	0	FALSE	FALSE	FALSE	FALSE	FALSE
AT1G10370	ERD9	Glutathione S-transferase family protein	Uncertain	Present	14.2354	3.73531	0	FALSE	FALSE	FALSE	FALSE	FALSE
AT1G10380		Putative membrane lipoprotein	Absent	Present	16.0482	0	0	FALSE	FALSE	FALSE	FALSE	FALSE
AT1G10385		Vps51/Vps67 family (components of vesicular transport) protein	Uncertain	Absent	0.0488049	16.943	0	FALSE	FALSE	FALSE	FALSE	FALSE
AT1G10390		Nucleoporin autopeptidase	Present	Present	44.5212	29.4106	0	FALSE	FALSE	FALSE	FALSE	FALSE
AT1G10395		hypothetical protein	Absent	Uncertain	0	0	0	FALSE	FALSE	FALSE	FALSE	FALSE
AT1G10400		UDP-Glycosyltransferase superfamily protein	Absent	Uncertain	3.58626	0	0	FALSE	FALSE	FALSE	FALSE	FALSE
AT1G10410		CW14 protein (DUF1336)	Absent	Present	47.0204	0	0	FALSE	FALSE	FALSE	FALSE	FALSE
AT1G10417		RUN/FYVE domain protein	Absent	Uncertain	2.1091	0	0	FALSE	FALSE	FALSE	FALSE	FALSE
AT1G10430	PP2A-2	protein phosphatase 2A-2	Uncertain	Present	39.2609	43.4867	0	FALSE	FALSE	TRUE	FALSE	FALSE
AT1G10450	SNL6	paired amphipathic helix Sin3-like protein	Uncertain	Present	20.3779	6.49559	0	FALSE	FALSE	FALSE	FALSE	FALSE
AT1G10455		B3 DNA-binding domain protein	Absent	Absent	0.0291297	0	0	FALSE	FALSE	FALSE	FALSE	FALSE
AT1G10460	GLP7	germin-like protein 7	Absent	Uncertain	3.67556	0	0	FALSE	FALSE	FALSE	FALSE	FALSE
AT1G10470	ARR4	response regulator 4	Uncertain	Present	51.3128	12.8426	0	FALSE	TRUE	FALSE	FALSE	FALSE
AT1G10480	ZFP5	zinc finger protein 5	Absent	Present	11.2584	0	0	FALSE	FALSE	FALSE	FALSE	FALSE
AT1G10490		GNAT acetyltransferase (DUF699)	Present	Present	5.65266	21.6709	0	FALSE	FALSE	FALSE	FALSE	FALSE
AT1G10500	CPISCA	chloroplast-localized ISCA-like protein	Uncertain	Present	71.885	3.59799	0	FALSE	FALSE	FALSE	FALSE	FALSE
AT1G10510	emb2004	RNI-like superfamily protein	Present	Present	27.6728	32.7325	0	FALSE	FALSE	FALSE	FALSE	FALSE
AT1G10520	Pol%7Blambda%7D	DNA polymerase lambda (POLL)	Absent	Uncertain	1.51469	0	1	FALSE	FALSE	FALSE	FALSE	FALSE			S142		S142	S142		1	1
AT1G10522	PRIN2	Serine/Threonine-kinase	Absent	Present	29.6069	0	0	FALSE	FALSE	FALSE	FALSE	FALSE
AT1G10530		D-ribose-binding periplasmic protein	Absent	Uncertain	3.92427	0	0	FALSE	FALSE	FALSE	FALSE	FALSE
AT1G10540	NAT8	nucleobase-ascorbate transporter 8	Absent	Absent	0.582635	0	0	FALSE	FALSE	FALSE	FALSE	FALSE
AT1G10550	XTH33	xyloglucan:xyloglucosyl transferase 33	Uncertain	Present	27.3417	10.753	0	FALSE	FALSE	FALSE	FALSE	FALSE
AT1G10560	PUB18	plant U-box 18	Absent	Uncertain	5.22	0	0	FALSE	FALSE	FALSE	FALSE	FALSE
AT1G10570	OTS2	Cysteine proteinases superfamily protein	Absent	Present	22.2168	0	0	FALSE	FALSE	FALSE	FALSE	FALSE
AT1G10580		Transducin/WD40 repeat-like superfamily protein	Present	Present	34.3514	31.2441	0	FALSE	FALSE	FALSE	FALSE	TRUE
AT1G10585		basic helix-loop-helix (bHLH) DNA-binding superfamily protein	Absent	Absent	0.290385	0	0	FALSE	FALSE	FALSE	FALSE	FALSE
AT1G10586		basic helix-loop-helix (bHLH) DNA-binding superfamily protein	Absent	Absent	0.00542065	0	0	FALSE	FALSE	FALSE	FALSE	FALSE
AT1G10588		Gibberellin-regulated family protein	Absent	Absent	0	0	0	FALSE	FALSE	FALSE	FALSE	FALSE
AT1G10590		Nucleic acid-binding%2C OB-fold-like protein	Present	Present	161.541	43.8115	0	FALSE	FALSE	FALSE	FALSE	FALSE
AT1G10600	AMSH2	associated molecule with the SH3 domain of STAM 2	Absent	Present	18.93	0	0	FALSE	FALSE	FALSE	FALSE	FALSE
AT1G10610		basic helix-loop-helix (bHLH) DNA-binding superfamily protein	Absent	Present	12.0218	0	0	FALSE	FALSE	FALSE	FALSE	FALSE
AT1G10620	PERK11	Protein kinase superfamily protein	Absent	Absent	0.0281806	0	0	FALSE	TRUE	FALSE	FALSE	TRUE
AT1G10630	ARFA1F	ADP-ribosylation factor A1F	Uncertain	Present	68.1369	42.0268	0	FALSE	FALSE	FALSE	FALSE	TRUE
AT1G10640		Pectin lyase-like superfamily protein	Absent	Uncertain	4.96643	0	0	FALSE	FALSE	FALSE	FALSE	FALSE
AT1G10650		SBP (S-ribonuclease binding protein) family protein	Absent	Present	21.7509	0	0	FALSE	FALSE	FALSE	FALSE	FALSE
AT1G10657		transmembrane protein	Absent	Uncertain	1.22025	0	0	FALSE	FALSE	FALSE	FALSE	FALSE
AT1G10660		transmembrane protein	Absent	Present	45.0812	0	0	FALSE	FALSE	FALSE	FALSE	FALSE
AT1G10670	ACLA-1	ATP-citrate lyase A-1	Present	Present	143.911	72.4288	0	FALSE	FALSE	FALSE	FALSE	FALSE
AT1G10680	PGP10	P-glycoprotein 10	Uncertain	Absent	0.0115597	66.2604	0	FALSE	FALSE	FALSE	FALSE	TRUE
AT1G10690		cyclin-dependent kinase inhibitor	Absent	Present	8.3679	0	0	FALSE	FALSE	FALSE	FALSE	FALSE
AT1G10700	PRS3	phosphoribosyl pyrophosphate (PRPP) synthase 3	Present	Present	17.9586	22.8918	0	FALSE	FALSE	FALSE	FALSE	FALSE
AT1G10710	PHS1	poor homologous synapsis 1	Absent	Absent	0.304605	0	0	FALSE	FALSE	FALSE	FALSE	FALSE
AT1G10715		EMBRYO SURROUNDING FACTOR-like protein	Absent	Uncertain	0	0	0	FALSE	FALSE	FALSE	FALSE	FALSE
AT1G10717	ESF1.3,EMBRYO SURROUNDING FACTORS 1.3	EMBRYO SURROUNDING FACTOR-like protein	Absent	Absent	0	0	0	FALSE	FALSE	FALSE	FALSE	FALSE
AT1G10720		BSD domain-containing protein	Uncertain	Present	41.7496	6.29249	0	FALSE	FALSE	FALSE	FALSE	FALSE
AT1G10730	AP1M1,adaptor protein-1 mu-adaptin 1	Clathrin adaptor complexes medium subunit family protein	Uncertain	Present	11.422	38.8085	0	FALSE	FALSE	FALSE	FALSE	FALSE
AT1G10740		alpha/beta-Hydrolases superfamily protein	Absent	Present	69.4338	0	1	FALSE	FALSE	FALSE	FALSE	FALSE			S459			S459			1
AT1G10745	ESF1.2,EMBRYO SURROUNDING FACTORS 1.2	maternally expressed family protein	Absent	Absent	0	0	0	FALSE	FALSE	FALSE	FALSE	FALSE
AT1G10747	ESF1.1,EMBRYO SURROUNDING FACTORS 1.1	maternally expressed family protein	Absent	Absent	0.0148938	0	0	FALSE	FALSE	FALSE	FALSE	FALSE
AT1G10750		carboxyl-terminal peptidase%2C putative (DUF239)	Absent	Uncertain	4.65937	0	0	FALSE	FALSE	FALSE	FALSE	FALSE
AT1G10760	SEX1	Pyruvate phosphate dikinase%2C PEP/pyruvate binding domain-containing protein	Present	Present	32.0608	62.4146	0	FALSE	FALSE	FALSE	FALSE	FALSE
AT1G10770		Plant invertase/pectin methylesterase inhibitor superfamily protein	Absent	Absent	0.221789	0	0	FALSE	FALSE	FALSE	FALSE	FALSE
AT1G10780		F-box/RNI-like superfamily protein	Absent	Uncertain	6.96345	0	0	FALSE	FALSE	FALSE	FALSE	FALSE
AT1G10790		hydroxyproline-rich glycoprotein family protein	Absent	Uncertain	0.855468	0	0	FALSE	FALSE	FALSE	FALSE	FALSE
AT1G10800		voltage-gated hydrogen channel-like protein	Absent	Uncertain	1.54724	0	0	FALSE	FALSE	FALSE	FALSE	FALSE
AT1G10810		NAD(P)-linked oxidoreductase superfamily protein	Uncertain	Uncertain	3.70659	30.0788	0	FALSE	FALSE	FALSE	FALSE	FALSE
AT1G10820		hypothetical protein (DUF3755)	Absent	Present	16.0591	0	0	FALSE	FALSE	FALSE	FALSE	FALSE
AT1G10830	Z-ISO	15-cis-zeta-carotene isomerase	Uncertain	Present	19.8707	6.07885	0	FALSE	FALSE	FALSE	FALSE	FALSE
AT1G10840	TIF3H1	translation initiation factor 3 subunit H1	Present	Present	131.392	61.9472	0	FALSE	FALSE	FALSE	FALSE	FALSE
AT1G10850		Leucine-rich repeat protein kinase family protein	Present	Present	20.6324	43.3304	0	FALSE	TRUE	FALSE	FALSE	FALSE
AT1G10865		cytochrome C oxidase assembly factor	Absent	Present	42.3626	0	0	FALSE	FALSE	FALSE	FALSE	FALSE
AT1G10870	AGD4	ARF-GAP domain 4	Present	Present	19.5044	22.5809	0	FALSE	FALSE	FALSE	FALSE	FALSE
AT1G10875		core-2/I-branching beta-1%2C6-N-acetylglucosaminyltransferase family protein	Absent	Uncertain	0	0	0	FALSE	FALSE	FALSE	FALSE	FALSE
AT1G10880		core-2/I-branching beta-1%2C6-n-acetylglucosaminyltransferase family protein	Absent	Absent	0.0942191	0	0	FALSE	FALSE	FALSE	FALSE	FALSE
AT1G10890		arginine/glutamate-rich 1 protein	Uncertain	Present	52.65	13.9072	1	FALSE	FALSE	FALSE	FALSE	FALSE			S39	S39		S39	1		1
AT1G10900		Phosphatidylinositol-4-phosphate 5-kinase family protein	Uncertain	Present	17.9927	5.92667	0	FALSE	FALSE	FALSE	FALSE	FALSE
AT1G10910	EMB3103	Pentatricopeptide repeat (PPR) superfamily protein	Absent	Present	31.2085	0	0	FALSE	FALSE	FALSE	FALSE	FALSE
AT1G10920	LOV1	NB-ARC domain-containing disease resistance protein	Absent	Uncertain	2.42041	0	0	FALSE	FALSE	FALSE	FALSE	FALSE
AT1G10930	RECQ4A	DNA helicase (RECQl4A)	Uncertain	Uncertain	6.08984	6.96072	0	FALSE	FALSE	FALSE	FALSE	FALSE
AT1G10940	SNRK2.4	Protein kinase superfamily protein	Present	Present	72.8507	39.5235	1	FALSE	TRUE	FALSE	FALSE	TRUE			S365
AT1G10950	TMN1	transmembrane nine 1	Present	Present	102.439	64.0252	0	FALSE	FALSE	FALSE	FALSE	FALSE
AT1G10960	FD1	ferredoxin 1	Uncertain	Present	212.967	21.7547	0	FALSE	FALSE	FALSE	FALSE	FALSE
AT1G10970	ZIP4	zinc transporter	Absent	Present	6.34315	0	0	FALSE	FALSE	FALSE	FALSE	FALSE
AT1G10980		Lung seven transmembrane receptor family protein	Absent	Absent	0.0676987	0	0	FALSE	FALSE	FALSE	FALSE	FALSE
AT1G10990		transmembrane protein	Absent	Uncertain	5.91013	0	0	FALSE	FALSE	FALSE	FALSE	FALSE
AT1G11000	MLO4	Seven transmembrane MLO family protein	Absent	Present	22.54	0	0	FALSE	FALSE	FALSE	FALSE	FALSE
AT1G11020		RING/FYVE/PHD zinc finger superfamily protein	Absent	Present	22.2079	0	0	FALSE	FALSE	FALSE	FALSE	FALSE
AT1G11040		HSP40/DnaJ peptide-binding protein	Absent	Absent	0.0297371	0	0	FALSE	FALSE	FALSE	FALSE	FALSE
AT1G11050		Protein kinase superfamily protein	Uncertain	Present	9.85141	5.52773	0	FALSE	TRUE	FALSE	FALSE	TRUE
AT1G11060	AtWAPL1,WAPL1,Wings apart-like protein 1	WAPL (Wings apart-like protein regulation of heterochromatin) protein	Absent	Present	14.9112	0	0	FALSE	FALSE	FALSE	FALSE	FALSE
AT1G11070		hydroxyproline-rich glycoprotein family protein	Absent	Uncertain	0.870697	0	0	FALSE	FALSE	FALSE	FALSE	FALSE
AT1G11080	scpl31	serine carboxypeptidase-like 31	Absent	Uncertain	1.54549	0	0	FALSE	FALSE	FALSE	FALSE	FALSE
AT1G11090		alpha/beta-Hydrolases superfamily protein	Absent	Present	12.5762	0	0	FALSE	FALSE	FALSE	FALSE	FALSE
AT1G11100	FRG5,SNF2-RING-HELICASE?LIKE 5	SNF2 domain-containing protein / helicase domain-containing protein / zinc finger protein-like protein	Absent	Uncertain	2.79706	0	0	FALSE	FALSE	FALSE	FALSE	TRUE
AT1G11110		LisH and RanBPM domains containing protein	Absent	Absent	0.0004116	0	0	FALSE	FALSE	FALSE	FALSE	FALSE
AT1G11112		hypothetical protein	Absent	Absent	1.38327	0	0	FALSE	FALSE	FALSE	FALSE	FALSE
AT1G11120		CTTNBP 2 amino-terminal-like protein	Absent	Present	14.9552	0	0	FALSE	FALSE	FALSE	FALSE	FALSE
AT1G11125		hypothetical protein	Absent	Uncertain	3.35545	0	1	FALSE	FALSE	FALSE	FALSE	FALSE			S213	S213			1
AT1G11130	SUB	Leucine-rich repeat protein kinase family protein	Absent	Uncertain	4.31037	0	0	FALSE	TRUE	FALSE	FALSE	TRUE
AT1G11145		hypothetical protein (DUF674)	Absent	Absent	0.00172381	0	0	FALSE	FALSE	FALSE	FALSE	FALSE
AT1G11160		Transducin/WD40 repeat-like superfamily protein	Absent	Uncertain	0.90637	0	0	FALSE	FALSE	FALSE	FALSE	TRUE
AT1G11170		lysine ketoglutarate reductase trans-splicing-like protein (DUF707)	Absent	Uncertain	2.84345	0	0	FALSE	FALSE	FALSE	FALSE	FALSE
AT1G11180	SCAMP2	Secretory carrier membrane protein (SCAMP) family protein	Uncertain	Present	19.7622	22.7963	0	FALSE	FALSE	FALSE	FALSE	FALSE
AT1G11190	BFN1	bifunctional nuclease i	Uncertain	Present	14.9073	4.65904	0	FALSE	FALSE	FALSE	FALSE	FALSE
AT1G11200		organic solute transporter ostalpha protein (DUF300)	Absent	Present	26.2594	0	0	FALSE	FALSE	FALSE	FALSE	FALSE
AT1G11210		cotton fiber protein%2C putative (DUF761)	Absent	Present	11.2793	0	0	FALSE	FALSE	FALSE	FALSE	FALSE
AT1G11220		cotton fiber%2C putative (DUF761)	Absent	Uncertain	4.47793	0	0	FALSE	FALSE	FALSE	FALSE	FALSE
AT1G11230		transmembrane protein%2C putative (DUF761)	Absent	Absent	0	0	0	FALSE	FALSE	FALSE	FALSE	FALSE
AT1G11240		ribosomal RNA-processing protein	Absent	Present	25.0003	0	0	FALSE	FALSE	FALSE	FALSE	FALSE
AT1G11250	SYP125	syntaxin of plants 125	Uncertain	Absent	0.762395	22.5649	0	FALSE	FALSE	FALSE	FALSE	FALSE
AT1G11260	STP1	sugar transporter 1	Present	Present	232.375	55.9589	0	FALSE	FALSE	FALSE	FALSE	FALSE
AT1G11270		F-box and associated interaction domains-containing protein	Absent	Present	7.24867	0	0	FALSE	FALSE	FALSE	FALSE	FALSE
AT1G11280		S-locus lectin protein kinase family protein	Absent	Present	14.1289	0	0	FALSE	TRUE	FALSE	FALSE	TRUE
AT1G11290	CRR22	Pentatricopeptide repeat (PPR) superfamily protein	Absent	Uncertain	1.21541	0	0	FALSE	FALSE	FALSE	FALSE	FALSE
AT1G11300	EGM1,enhanced shoot growth under mannitol stress 1	G-type lectin S-receptor-like Serine/Threonine-kinase	Absent	Uncertain	5.9837	0	0	FALSE	TRUE	FALSE	FALSE	TRUE
AT1G11303		G-type lectin S-receptor-like Serine/Threonine-kinase	Absent	Uncertain	0	0	0	FALSE	TRUE	FALSE	FALSE	FALSE
AT1G11310	MLO2	Seven transmembrane MLO family protein	Present	Present	68.3231	18.389	3	TRUE	FALSE	FALSE	FALSE	FALSE	S512	S510, S509				S510, S512			2
AT1G11320		GDSL esterase/lipase	Uncertain	Uncertain	5.33302	7.75046	0	FALSE	FALSE	FALSE	FALSE	FALSE
AT1G11330	RDA2	S-locus lectin protein kinase family protein	Uncertain	Uncertain	3.20291	8.00346	1	FALSE	TRUE	FALSE	FALSE	TRUE			Y597
AT1G11340		G-type lectin S-receptor-like Serine/Threonine-kinase	Absent	Uncertain	0.757224	0	0	FALSE	TRUE	FALSE	FALSE	TRUE
AT1G11350	SD1-13	S-domain-1 13	Uncertain	Present	8.79797	8.00346	0	FALSE	TRUE	FALSE	FALSE	TRUE
AT1G11360		Adenine nucleotide alpha hydrolases-like superfamily protein	Present	Present	61.1089	26.2526	9	TRUE	FALSE	FALSE	FALSE	FALSE	S24, S23	S14, S205, S239, S10, T16, S208	S7		S205	S14, S24		1	2
AT1G11362		Plant invertase/pectin methylesterase inhibitor superfamily protein	Absent	Uncertain	1.95261	0	0	FALSE	FALSE	FALSE	FALSE	FALSE
AT1G11370		Pectin lyase-like superfamily protein	Absent	Absent	0.0713691	0	0	FALSE	FALSE	FALSE	FALSE	FALSE
AT1G11380		PLAC8 family protein	Absent	Present	23.6506	0	0	FALSE	FALSE	FALSE	FALSE	FALSE
AT1G11390		Protein kinase superfamily protein	Absent	Present	13.4832	0	0	FALSE	FALSE	FALSE	FALSE	FALSE
AT1G11400	PYM	partner of Y14-MAGO	Uncertain	Present	52.9653	11.1186	0	FALSE	FALSE	FALSE	FALSE	FALSE
AT1G11410		S-locus lectin protein kinase family protein	Uncertain	Present	9.49433	7.79364	0	FALSE	TRUE	FALSE	FALSE	TRUE
AT1G11420	DUF2	agenet domain protein (DOMAIN OF UNKNOWN FUNCTION 724 2)	Absent	Uncertain	2.39916	0	0	FALSE	FALSE	FALSE	FALSE	FALSE
AT1G11430	MORF9	plastid developmental protein DAG	Uncertain	Present	93.7761	16.7982	1	FALSE	FALSE	FALSE	FALSE	FALSE			S231
AT1G11440		hypothetical protein	Absent	Present	15.9532	0	0	FALSE	TRUE	FALSE	FALSE	FALSE
AT1G11450	UMAMIT27	nodulin MtN21 /EamA-like transporter family protein	Absent	Present	5.55098	0	0	FALSE	FALSE	FALSE	FALSE	FALSE
AT1G11460	UMAMIT26	nodulin MtN21 /EamA-like transporter family protein	Absent	Absent	0.474109	0	0	FALSE	FALSE	FALSE	FALSE	FALSE
AT1G11470		Pentatricopeptide repeat (PPR) superfamily protein	Absent	Absent	0.00092881	0	0	FALSE	FALSE	FALSE	FALSE	FALSE
AT1G11475	NRPB10	RNA polymerases N / 8 kDa subunit	Absent	Present	38.066	0	0	FALSE	FALSE	FALSE	FALSE	FALSE
AT1G11480		eukaryotic translation initiation factor-like protein	Present	Present	77.5742	27.5416	2	TRUE	FALSE	FALSE	FALSE	FALSE		S356	S498	S498	S498	S498	1	1	1
AT1G11490		zinc finger (C2H2 type) family protein	Absent	Absent	0.456002	0	0	FALSE	FALSE	FALSE	FALSE	FALSE
AT1G11500		transmembrane protein%2C putative (DUF1218)	Absent	Uncertain	1.22929	0	0	FALSE	FALSE	FALSE	FALSE	FALSE
AT1G11510		DNA-binding storekeeper protein-related transcriptional regulator	Absent	Absent	0.000869941	0	0	FALSE	FALSE	FALSE	FALSE	FALSE
AT1G11520		pliceosome associated protein-like protein	Uncertain	Absent	1.25776	16.6983	0	FALSE	FALSE	FALSE	FALSE	FALSE
AT1G11530	CXXS1	C-terminal cysteine residue is changed to a serine 1	Absent	Present	59.0504	0	0	FALSE	FALSE	FALSE	FALSE	FALSE
AT1G11540		Sulfite exporter TauE/SafE family protein	Absent	Uncertain	3.02397	0	0	FALSE	FALSE	FALSE	FALSE	FALSE
AT1G11545	XTH8	xyloglucan endotransglucosylase/hydrolase 8	Uncertain	Present	176.548	18.1837	0	FALSE	FALSE	FALSE	FALSE	FALSE
AT1G11560		Oligosaccharyltransferase complex/magnesium transporter family protein	Uncertain	Absent	0.0529883	16.6901	0	FALSE	FALSE	FALSE	FALSE	FALSE
AT1G11570	NTL	NTF2-like protein	Absent	Uncertain	2.08228	0	0	FALSE	FALSE	FALSE	FALSE	FALSE
AT1G11572		Plant thionin family protein	Absent	Absent	0.476468	0	0	FALSE	FALSE	FALSE	FALSE	FALSE
AT1G11580	PMEPCRA	methylesterase PCR A	Present	Present	122.618	76.4932	0	FALSE	FALSE	FALSE	FALSE	FALSE
AT1G11590		Plant invertase/pectin methylesterase inhibitor superfamily	Absent	Absent	0.00255209	0	0	FALSE	FALSE	FALSE	FALSE	FALSE
AT1G11591		hypothetical protein	Absent	Uncertain	0	0	0	FALSE	FALSE	FALSE	FALSE	FALSE
AT1G11593		Plant invertase/pectin methylesterase inhibitor superfamily protein	Absent	Absent	0	0	0	FALSE	FALSE	FALSE	FALSE	FALSE
AT1G11600	CYP77B1	cytochrome P450%2C family 77%2C subfamily B%2C polypeptide 1	Uncertain	Present	21.8678	6.83246	0	FALSE	FALSE	FALSE	FALSE	FALSE
AT1G11608		F-box associated ubiquitination effector family protein	Absent	Absent	0.000261099	0	0	FALSE	FALSE	FALSE	FALSE	FALSE
AT1G11610	CYP71A18	cytochrome P450%2C family 71%2C subfamily A%2C polypeptide 18	Absent	Absent	0.00151157	0	0	FALSE	FALSE	FALSE	FALSE	FALSE
AT1G11620		F-box and associated interaction domains-containing protein	Absent	Absent	0.000244878	0	0	FALSE	FALSE	FALSE	FALSE	FALSE
AT1G11630		Tetratricopeptide repeat (TPR)-like superfamily protein	Uncertain	Present	12.0075	10.4448	0	FALSE	FALSE	FALSE	FALSE	FALSE
AT1G11650	RBP45B	RNA-binding (RRM/RBD/RNP motifs) family protein	Present	Present	223.869	60.8612	0	FALSE	FALSE	FALSE	FALSE	FALSE
AT1G11655		hypothetical protein	Absent	Uncertain	1.51947	0	0	FALSE	FALSE	FALSE	FALSE	FALSE
AT1G11660		heat shock protein 70 (Hsp 70) family protein	Present	Present	24.1269	45.7535	0	FALSE	FALSE	FALSE	FALSE	TRUE
AT1G11670		MATE efflux family protein	Uncertain	Present	48.0581	7.02647	0	FALSE	FALSE	FALSE	FALSE	FALSE
AT1G11680	CYP51G1	CYTOCHROME P450 51G1	Present	Present	111.634	51.4969	0	FALSE	FALSE	FALSE	FALSE	FALSE
AT1G11684		hypothetical protein	Absent	Absent	0.00138346	0	0	FALSE	FALSE	FALSE	FALSE	FALSE
AT1G11690		BRANCHLESS TRICHOME-like protein	Absent	Absent	0.0192744	0	0	FALSE	FALSE	FALSE	FALSE	FALSE
AT1G11700		senescence regulator (Protein of unknown function%2C DUF584)	Absent	Present	8.76985	0	0	FALSE	FALSE	FALSE	FALSE	FALSE
AT1G11710		Pentatricopeptide repeat (PPR) superfamily protein	Absent	Uncertain	2.61384	0	0	FALSE	FALSE	FALSE	FALSE	FALSE
AT1G11720	SS3	starch synthase 3	Uncertain	Present	17.5094	12.8928	0	FALSE	FALSE	FALSE	FALSE	FALSE
AT1G11730		Galactosyltransferase family protein	Absent	Uncertain	1.28921	0	0	FALSE	FALSE	FALSE	FALSE	FALSE
AT1G11740		ankyrin repeat family protein	Absent	Present	14.044	0	0	FALSE	FALSE	FALSE	FALSE	FALSE
AT1G11750	CLPP6	CLP protease proteolytic subunit 6	Present	Present	58.4268	29.6713	0	FALSE	FALSE	FALSE	FALSE	FALSE
AT1G11755	LEW1	Undecaprenyl pyrophosphate synthetase family protein	Absent	Present	14.9089	0	0	FALSE	FALSE	FALSE	FALSE	FALSE
AT1G11760	MED32	mediator of RNA polymerase II transcription subunit-like protein	Absent	Present	20.7015	0	0	FALSE	FALSE	FALSE	FALSE	FALSE
AT1G11765		Plant self-incompatibility protein S1 family	Absent	Absent	0.00046328	0	0	FALSE	FALSE	FALSE	FALSE	FALSE
AT1G11770		FAD-binding Berberine family protein	Present	Absent	0.00128942	33.4682	0	FALSE	FALSE	FALSE	FALSE	FALSE
AT1G11780		oxidoreductase%2C 2OG-Fe(II) oxygenase family protein	Uncertain	Present	5.80742	9.43581	0	FALSE	FALSE	FALSE	FALSE	FALSE
AT1G11785		transmembrane protein	Absent	Uncertain	1.13513	0	0	FALSE	FALSE	FALSE	FALSE	FALSE
AT1G11790	ADT1	arogenate dehydratase 1	Uncertain	Present	12.9518	7.04239	0	FALSE	FALSE	FALSE	FALSE	FALSE
AT1G11800		endonuclease/exonuclease/phosphatase family protein	Uncertain	Present	9.19727	4.99613	0	FALSE	FALSE	FALSE	FALSE	FALSE
AT1G11810		F-box associated ubiquitination effector family protein	Absent	Absent	0.112926	0	0	FALSE	FALSE	FALSE	FALSE	FALSE
AT1G11820		O-Glycosyl hydrolases family 17 protein	Uncertain	Present	47.3993	6.66811	0	FALSE	FALSE	FALSE	FALSE	FALSE
AT1G11840	GLX1	glyoxalase/bleomycin resistance protein/dioxygenase superfamily protein	Present	Present	121.894	54.171	0	FALSE	FALSE	FALSE	FALSE	FALSE
AT1G11850		transmembrane protein	Absent	Uncertain	24.5891	0	0	FALSE	FALSE	FALSE	FALSE	FALSE
AT1G11860		Glycine cleavage T-protein family	Present	Present	320.261	85.4837	0	FALSE	FALSE	FALSE	FALSE	FALSE
AT1G11870	SRS	Seryl-tRNA synthetase	Present	Present	14.76	29.3425	0	FALSE	FALSE	FALSE	FALSE	FALSE
AT1G11880		transferases%2C transferring hexosyl groups	Uncertain	Present	6.73999	4.87031	0	FALSE	FALSE	FALSE	FALSE	FALSE
AT1G11890	SEC22	Synaptobrevin family protein	Present	Present	41.7511	30.3355	0	FALSE	FALSE	FALSE	FALSE	FALSE
AT1G11900		Tetratricopeptide repeat (TPR)-like superfamily protein	Absent	Uncertain	4.85887	0	0	FALSE	FALSE	FALSE	FALSE	FALSE
AT1G11905		B-cell receptor-associated protein 31-like protein	Present	Present	25.7686	19.6383	0	FALSE	FALSE	FALSE	FALSE	FALSE
AT1G11910	APA1	aspartic proteinase A1	Present	Present	451.515	85.9465	0	FALSE	FALSE	FALSE	FALSE	FALSE
AT1G11915		wall-associated receptor kinase galacturonan-binding protein	Absent	Uncertain	2.2793	0	0	FALSE	FALSE	FALSE	FALSE	FALSE
AT1G11920		Pectin lyase-like superfamily protein	Absent	Absent	0.0509566	0	0	FALSE	FALSE	FALSE	FALSE	FALSE
AT1G11925		Stigma-specific Stig1 family protein	Absent	Absent	0.0495923	0	0	FALSE	FALSE	FALSE	FALSE	FALSE
AT1G11930		Putative pyridoxal phosphate-dependent enzyme%2C YBL036C type	Present	Present	52.6558	22.0121	0	FALSE	FALSE	FALSE	FALSE	FALSE
AT1G11940		Core-2/I-branching beta-1%2C6-N-acetylglucosaminyltransferase family protein	Absent	Uncertain	4.98475	0	0	FALSE	FALSE	FALSE	FALSE	FALSE
AT1G11950		Transcription factor jumonji (jmjC) domain-containing protein	Absent	Present	8.33252	0	1	FALSE	FALSE	FALSE	FALSE	FALSE			S463
AT1G11960		ERD (early-responsive to dehydration stress) family protein	Absent	Present	10.418	0	0	FALSE	FALSE	FALSE	FALSE	FALSE
AT1G11970		Ubiquitin-like superfamily protein	Absent	Absent	0	0	0	FALSE	FALSE	FALSE	FALSE	FALSE
AT1G11980	RUB3	ubiquitin-related protein 3	Absent	Absent	0	0	0	FALSE	FALSE	FALSE	FALSE	FALSE
AT1G11990		O-fucosyltransferase family protein	Absent	Absent	0.00050462	0	0	FALSE	FALSE	FALSE	FALSE	FALSE
AT1G12000		Phosphofructokinase family protein	Present	Present	54.7212	87.6069	2	TRUE	FALSE	FALSE	FALSE	FALSE	S16	T12			S16	S16		1	1
AT1G12010		2-oxoglutarate (2OG) and Fe(II)-dependent oxygenase superfamily protein	Present	Present	23.726	38.1172	0	FALSE	FALSE	FALSE	FALSE	FALSE
AT1G12020		hypothetical protein	Absent	Uncertain	7.44079	0	0	FALSE	FALSE	FALSE	FALSE	FALSE
AT1G12030		phosphoenolpyruvate carboxylase%2C putative (DUF506)	Absent	Absent	0.224177	0	0	FALSE	FALSE	FALSE	FALSE	FALSE
AT1G12040	LRX1	leucine-rich repeat/extensin 1	Absent	Uncertain	5.57054	0	0	FALSE	TRUE	FALSE	FALSE	FALSE
AT1G12050	AtFAH,FAH,fumarylacetoacetate hydrolase,SSCD1,short-day sensitive cell deathshort-day sensitive cell deathshort-day sensitive cell death 111	fumarylacetoacetase	Present	Present	22.814	36.1541	0	FALSE	FALSE	FALSE	FALSE	FALSE
AT1G12060	BAG5	BCL-2-associated athanogene 5	Absent	Uncertain	2.74848	0	0	FALSE	FALSE	FALSE	FALSE	FALSE
AT1G12064		transmembrane protein	Absent	Uncertain	12.495	0	0	FALSE	FALSE	FALSE	FALSE	FALSE
AT1G12070		Immunoglobulin E-set superfamily protein	Absent	Uncertain	6.30563	0	0	FALSE	FALSE	FALSE	FALSE	FALSE
AT1G12080		Vacuolar calcium-binding protein-like protein	Present	Present	1895.72	59.0831	12	FALSE	FALSE	FALSE	FALSE	FALSE		T10, T89, A126, T115, T103, S40, T27, T31, T34, T56, T87, T3				T10, T89			2
AT1G12090	ELP	extensin-like protein	Absent	Present	1013.68	0	0	FALSE	FALSE	FALSE	FALSE	FALSE
AT1G12100		Bifunctional inhibitor/lipid-transfer protein/seed storage 2S albumin superfamily protein	Absent	Absent	0.189515	0	0	FALSE	FALSE	FALSE	FALSE	FALSE
AT1G12110	NRT1.1	nitrate transporter 1.1	Present	Present	176.81	38.4221	0	FALSE	FALSE	FALSE	FALSE	FALSE
AT1G12120		hypothetical protein (DUF863)	Absent	Present	41.2061	0	0	FALSE	FALSE	FALSE	FALSE	FALSE
AT1G12130		Flavin-binding monooxygenase family protein	Uncertain	Absent	0.836431	9.63869	0	FALSE	FALSE	FALSE	FALSE	FALSE
AT1G12140	FMO GS-OX5	flavin-monooxygenase glucosinolate S-oxygenase 5	Uncertain	Present	21.259	14.3235	0	FALSE	FALSE	FALSE	FALSE	FALSE
AT1G12150		weak chloroplast movement under blue light protein (DUF827)	Absent	Uncertain	0.714889	0	0	FALSE	FALSE	FALSE	FALSE	FALSE
AT1G12160		Flavin-binding monooxygenase family protein	Absent	Present	9.769	0	0	FALSE	FALSE	FALSE	FALSE	FALSE
AT1G12170		F-box family protein	Absent	Absent	0	0	0	FALSE	FALSE	FALSE	FALSE	FALSE
AT1G12180		14.7 kDa heat shock-like protein	Absent	Absent	0.000721022	0	0	FALSE	FALSE	FALSE	FALSE	FALSE
AT1G12190		F-box and associated interaction domains-containing protein	Absent	Absent	0.000673704	0	0	FALSE	FALSE	FALSE	FALSE	FALSE
AT1G12200	FMO	Flavin-binding monooxygenase family protein	Uncertain	Present	16.819	5.86063	0	FALSE	FALSE	FALSE	FALSE	FALSE
AT1G12210	RFL1	RPS5-like 1	Absent	Uncertain	1.2618	0	0	FALSE	FALSE	FALSE	FALSE	FALSE
AT1G12211		hypothetical protein	Absent	Absent	0.00142227	0	0	FALSE	FALSE	FALSE	FALSE	FALSE
AT1G12220	RPS5	Disease resistance protein (CC-NBS-LRR class) family	Absent	Present	9.19795	0	0	FALSE	FALSE	FALSE	FALSE	FALSE
AT1G12230		Aldolase superfamily protein	Present	Present	97.2996	56.8178	0	FALSE	FALSE	FALSE	FALSE	FALSE
AT1G12240	ATBETAFRUCT4	Glycosyl hydrolases family 32 protein	Present	Present	50.6867	48.7487	0	FALSE	FALSE	FALSE	FALSE	FALSE
AT1G12244		Polynucleotidyl transferase%2C ribonuclease H-like superfamily protein	Absent	Present	9.88552	0	0	FALSE	FALSE	FALSE	FALSE	FALSE
AT1G12250		Pentapeptide repeat-containing protein	Uncertain	Present	26.6291	7.25956	0	FALSE	FALSE	FALSE	FALSE	FALSE
AT1G12260	NAC007	NAC 007	Absent	Uncertain	4.77277	0	0	FALSE	FALSE	FALSE	FALSE	FALSE
AT1G12270	Hop1	stress-inducible protein	Present	Present	42.7358	58.1272	0	FALSE	FALSE	FALSE	FALSE	FALSE
AT1G12280	SUMM2	LRR and NB-ARC domains-containing disease resistance protein	Absent	Uncertain	5.01856	0	0	FALSE	FALSE	FALSE	FALSE	FALSE
AT1G12290		Disease resistance protein (CC-NBS-LRR class) family	Absent	Uncertain	4.28331	0	0	FALSE	FALSE	FALSE	FALSE	FALSE
AT1G12300		Tetratricopeptide repeat (TPR)-like superfamily protein	Absent	Uncertain	2.55061	0	0	FALSE	FALSE	FALSE	FALSE	FALSE
AT1G12320		ankyrin repeat/KH domain protein (DUF1442)	Absent	Uncertain	4.14191	0	0	FALSE	FALSE	FALSE	FALSE	FALSE
AT1G12310		Calcium-binding EF-hand family protein	Present	Present	157.122	60.732	0	FALSE	FALSE	FALSE	FALSE	FALSE
AT1G12330		cyclin-dependent kinase-like protein	Absent	Present	20.737	0	0	FALSE	FALSE	FALSE	FALSE	FALSE
AT1G12340		Cornichon family protein	Absent	Absent	0.245733	0	0	FALSE	FALSE	FALSE	FALSE	FALSE
AT1G12350	COAB	4-phospho-panto-thenoylcysteine synthetase	Uncertain	Present	20.1373	28.522	0	FALSE	FALSE	FALSE	FALSE	FALSE
AT1G12360	KEU	Sec1/munc18-like (SM) proteins superfamily	Present	Present	64.6936	48.3678	2	FALSE	FALSE	FALSE	FALSE	FALSE			S582, S587		S582, S587			2
AT1G12370	PHR1	photolyase 1	Absent	Uncertain	2.72312	0	0	FALSE	FALSE	FALSE	FALSE	FALSE
AT1G12380		hypothetical protein	Absent	Uncertain	1.44622	0	0	FALSE	FALSE	FALSE	FALSE	FALSE
AT1G12390		Cornichon family protein	Absent	Present	24.0015	0	0	FALSE	FALSE	FALSE	FALSE	FALSE
AT1G12400		Nucleotide excision repair%2C TFIIH%2C subunit TTDA	Absent	Present	21.8964	0	0	FALSE	FALSE	FALSE	FALSE	FALSE
AT1G12410	CLP2	CLP protease proteolytic subunit 2	Present	Present	84.9489	30.8248	0	FALSE	FALSE	FALSE	FALSE	FALSE
AT1G12411		hypothetical protein	Absent	Absent	0	0	0	FALSE	FALSE	FALSE	FALSE	FALSE
AT1G12420	ACR8	ACT domain repeat 8	Absent	Present	16.0733	0	0	FALSE	FALSE	FALSE	FALSE	FALSE
AT1G12430	ARK3	armadillo repeat kinesin 3	Uncertain	Present	12.5209	6.96426	0	FALSE	FALSE	FALSE	FALSE	TRUE
AT1G12440		A20/AN1-like zinc finger family protein	Present	Present	177.876	20.3334	0	FALSE	FALSE	FALSE	FALSE	FALSE
AT1G12450		SNARE associated Golgi protein family	Absent	Present	11.4273	0	0	FALSE	FALSE	FALSE	FALSE	FALSE
AT1G12460		Leucine-rich repeat protein kinase family protein	Uncertain	Present	8.47054	6.17612	0	FALSE	TRUE	FALSE	FALSE	FALSE
AT1G12470		zinc ion binding protein	Present	Present	28.4861	44.7747	0	FALSE	FALSE	FALSE	FALSE	FALSE
AT1G12480	OZS1	C4-dicarboxylate transporter/malic acid transport protein	Absent	Absent	0.833786	0	0	FALSE	FALSE	FALSE	FALSE	FALSE
AT1G12490		F-box associated ubiquitination effector family protein	Absent	Absent	0.118615	0	0	FALSE	FALSE	FALSE	FALSE	FALSE
AT1G12500		Nucleotide-sugar transporter family protein	Present	Present	53.4221	29.5699	0	FALSE	FALSE	FALSE	FALSE	FALSE
AT1G12520	CCS	copper chaperone for SOD1	Present	Present	84.7092	30.8706	0	FALSE	FALSE	FALSE	FALSE	FALSE
AT1G12530	MOS9,modifier of snc1 9	hypothetical protein	Absent	Present	34.6365	0	0	FALSE	FALSE	FALSE	FALSE	FALSE
AT1G12540		basic helix-loop-helix (bHLH) DNA-binding superfamily protein	Absent	Absent	0	0	0	FALSE	FALSE	FALSE	FALSE	FALSE
AT1G12550	HPR3	D-isomer specific 2-hydroxyacid dehydrogenase family protein	Uncertain	Uncertain	2.41902	8.15591	0	FALSE	FALSE	FALSE	FALSE	FALSE
AT1G12560	EXPA7	expansin A7	Absent	Uncertain	7.45263	0	0	FALSE	FALSE	FALSE	FALSE	FALSE
AT1G12570		Glucose-methanol-choline (GMC) oxidoreductase family protein	Uncertain	Absent	0.136779	6.97198	0	FALSE	FALSE	FALSE	FALSE	FALSE
AT1G12580	PEPKR1	phosphoenolpyruvate carboxylase-related kinase 1	Absent	Present	50.3487	0	1	FALSE	TRUE	FALSE	FALSE	TRUE			S470
AT1G12600		UDP-N-acetylglucosamine (UAA) transporter family	Absent	Uncertain	1.71698	0	0	FALSE	FALSE	FALSE	FALSE	FALSE
AT1G12610	DDF1	Integrase-type DNA-binding superfamily protein	Absent	Absent	1.67305	0	0	FALSE	FALSE	FALSE	FALSE	FALSE
AT1G12615		pentatricopeptide (PPR) repeat protein	Absent	Uncertain	0	0	0	FALSE	FALSE	FALSE	FALSE	FALSE
AT1G12620		Pentatricopeptide repeat (PPR) superfamily protein	Absent	Present	5.65288	0	0	FALSE	FALSE	FALSE	FALSE	FALSE
AT1G12630		Integrase-type DNA-binding superfamily protein	Absent	Absent	0.135911	0	0	FALSE	FALSE	FALSE	FALSE	FALSE
AT1G12640	LPLAT1	MBOAT (membrane bound O-acyl transferase) family protein	Present	Present	42.3446	26.1317	0	FALSE	FALSE	FALSE	FALSE	FALSE
AT1G12650		rRNA biogenesis RRP36-like protein	Uncertain	Present	28.986	11.2886	0	FALSE	FALSE	FALSE	FALSE	FALSE
AT1G12660		thionin-like protein	Absent	Absent	0.000864297	0	0	FALSE	FALSE	FALSE	FALSE	FALSE
AT1G12663		thionin-like protein	Absent	Absent	0.0222618	0	0	FALSE	FALSE	FALSE	FALSE	FALSE
AT1G12665		thionin-like protein	Absent	Absent	0.0309067	0	0	FALSE	FALSE	FALSE	FALSE	FALSE
AT1G12672		thionin-like protein	Absent	Absent	0.32343	0	0	FALSE	FALSE	FALSE	FALSE	FALSE
AT1G12680	PEPKR2	phosphoenolpyruvate carboxylase-related kinase 2	Absent	Present	22.8548	0	0	FALSE	TRUE	FALSE	FALSE	TRUE
AT1G12700	RPF1	RNA processing FACTOR	Absent	Uncertain	3.32383	0	0	FALSE	FALSE	FALSE	FALSE	FALSE
AT1G12710	PP2-A12	phloem protein 2-A12	Absent	Present	9.6977	0	0	FALSE	FALSE	FALSE	FALSE	FALSE
AT1G12730		GPI transamidase subunit PIG-U	Absent	Uncertain	5.13061	0	0	FALSE	FALSE	FALSE	FALSE	FALSE
AT1G12740	CYP87A2	cytochrome P450%2C family 87%2C subfamily A%2C polypeptide 2	Absent	Present	9.48178	0	0	FALSE	FALSE	FALSE	FALSE	FALSE
AT1G12750	RBL6	RHOMBOID-like protein 6	Absent	Present	12.4687	0	0	FALSE	FALSE	FALSE	FALSE	FALSE
AT1G12760		Zinc finger%2C C3HC4 type (RING finger) family protein	Uncertain	Present	64.8893	10.8193	1	FALSE	FALSE	FALSE	FALSE	FALSE			S195	S195			1
AT1G12770	EMB1586	P-loop containing nucleoside triphosphate hydrolases superfamily protein	Present	Present	23.1575	24.7703	0	FALSE	FALSE	FALSE	FALSE	FALSE
AT1G12775		Pentatricopeptide repeat (PPR) superfamily protein	Uncertain	Uncertain	3.17013	64.7283	0	FALSE	FALSE	FALSE	FALSE	FALSE
AT1G12780	UGE1	UDP-D-glucose/UDP-D-galactose 4-epimerase 1	Present	Present	200.252	66.5631	0	FALSE	FALSE	FALSE	FALSE	FALSE
AT1G12790		DNA ligase-like protein	Absent	Present	13.8962	0	0	FALSE	FALSE	FALSE	FALSE	FALSE
AT1G12800		Nucleic acid-binding%2C OB-fold-like protein	Uncertain	Present	45.8954	17.1179	0	FALSE	FALSE	FALSE	FALSE	FALSE
AT1G12805		nucleotide binding protein	Absent	Uncertain	64.3686	0	0	FALSE	FALSE	FALSE	FALSE	FALSE
AT1G12810		proline-rich family protein	Absent	Present	80.9499	0	0	FALSE	FALSE	FALSE	FALSE	FALSE
AT1G12820	AFB3	auxin signaling F-box 3	Present	Present	46.5242	21.4576	0	FALSE	FALSE	FALSE	FALSE	FALSE
AT1G12840	DET3	vacuolar ATP synthase subunit C (VATC) / V-ATPase C subunit / vacuolar proton pump C subunit (DET3)	Present	Present	103.226	86.828	0	FALSE	FALSE	FALSE	FALSE	FALSE
AT1G12830		nucleolin	Uncertain	Present	16.1361	11.8085	1	FALSE	FALSE	FALSE	FALSE	FALSE			S209
AT1G12845		transmembrane protein	Absent	Present	45.5866	0	0	FALSE	FALSE	FALSE	FALSE	FALSE
AT1G12850		Phosphoglycerate mutase family protein	Uncertain	Present	45.2018	9.35147	1	FALSE	FALSE	FALSE	FALSE	FALSE			S111	S111			1
AT1G12855		F-box family protein	Absent	Absent	0.191787	0	0	FALSE	FALSE	FALSE	FALSE	FALSE
AT1G12860	SCRM2	basic helix-loop-helix (bHLH) DNA-binding superfamily protein	Absent	Present	13.706	0	0	FALSE	FALSE	FALSE	FALSE	FALSE
AT1G12870		F-box and associated interaction domains-containing protein	Absent	Absent	0	0	0	FALSE	FALSE	FALSE	FALSE	FALSE
AT1G12880	NUDT12	nudix hydrolase homolog 12	Absent	Present	8.67867	0	0	FALSE	FALSE	FALSE	FALSE	FALSE
AT1G12890		Integrase-type DNA-binding superfamily protein	Absent	Absent	0.168007	0	0	FALSE	FALSE	FALSE	FALSE	FALSE
AT1G12900	GAPA-2	glyceraldehyde 3-phosphate dehydrogenase A subunit 2	Present	Present	187.96	67.85	0	FALSE	FALSE	FALSE	FALSE	TRUE
AT1G12910	ATAN11	Transducin/WD40 repeat-like superfamily protein	Uncertain	Present	49.9933	8.11777	0	FALSE	FALSE	FALSE	FALSE	FALSE
AT1G12920	ERF1-2	eukaryotic release factor 1-2	Present	Present	94.4596	60.1368	1	FALSE	FALSE	FALSE	FALSE	FALSE			S425		S425			1
AT1G12930		ARM repeat superfamily protein	Uncertain	Present	15.2111	9.50494	1	FALSE	FALSE	FALSE	FALSE	FALSE			S625			S625			1
AT1G12940	NRT2.5	nitrate transporter2.5	Absent	Absent	0.1315	0	0	FALSE	FALSE	FALSE	FALSE	FALSE
AT1G12950	RSH2	root hair specific 2	Absent	Uncertain	1.65132	0	0	FALSE	FALSE	FALSE	FALSE	FALSE
AT1G12960		Ribosomal protein L18e/L15 superfamily protein	Absent	Absent	0	0	0	FALSE	FALSE	FALSE	FALSE	FALSE
AT1G12970	PIRL3	plant intracellular ras group-related LRR 3	Present	Present	18.7091	20.2163	0	FALSE	TRUE	FALSE	FALSE	FALSE
AT1G12980	ESR1	Integrase-type DNA-binding superfamily protein	Absent	Absent	0.210072	0	0	FALSE	FALSE	FALSE	FALSE	FALSE
AT1G12990		beta-1%2C4-N-acetylglucosaminyltransferase family protein	Absent	Present	23.5436	0	0	FALSE	FALSE	FALSE	FALSE	FALSE
AT1G13000		transmembrane protein%2C putative (DUF707)	Absent	Present	23.6466	0	0	FALSE	FALSE	FALSE	FALSE	FALSE
AT1G13020	EIF4B2	eukaryotic initiation factor 4B2	Present	Present	27.3348	49.2536	5	TRUE	FALSE	FALSE	FALSE	FALSE		T283, S281	S475, S493, S508	S475, S493, S508	S493	T283	3	1	1
AT1G13030	Atcoilin,COILIN,coilin	sphere organelles protein-like protein	Uncertain	Uncertain	4.4133	10.4145	0	FALSE	FALSE	FALSE	FALSE	FALSE
AT1G13040		Pentatricopeptide repeat (PPR-like) superfamily protein	Absent	Uncertain	1.95678	0	0	FALSE	FALSE	FALSE	FALSE	FALSE
AT1G13050		proline-rich receptor-like kinase	Absent	Uncertain	3.29411	0	0	FALSE	FALSE	FALSE	FALSE	FALSE
AT1G13060	PBE1	20S proteasome beta subunit E1	Present	Present	105.637	60.2489	0	FALSE	FALSE	FALSE	FALSE	FALSE
AT1G13080	CYP71B2	cytochrome P450%2C family 71%2C subfamily B%2C polypeptide 2	Present	Present	36.4038	29.5654	0	FALSE	FALSE	FALSE	FALSE	FALSE
AT1G13090	CYP71B28	cytochrome P450%2C family 71%2C subfamily B%2C polypeptide 28	Uncertain	Present	23.6004	48.948	0	FALSE	FALSE	FALSE	FALSE	FALSE
AT1G13100	CYP71B29	cytochrome P450%2C family 71%2C subfamily B%2C polypeptide 29	Uncertain	Present	17.097	27.9658	0	FALSE	FALSE	FALSE	FALSE	FALSE
AT1G13110	CYP71B7	cytochrome P450%2C family 71 subfamily B%2C polypeptide 7	Present	Present	51.3773	36.9462	0	FALSE	FALSE	FALSE	FALSE	FALSE
AT1G13120	GLE1	nucleoporin GLE1-like protein	Uncertain	Present	12.4685	6.93525	0	FALSE	FALSE	FALSE	FALSE	FALSE
AT1G13130		Cellulase (glycosyl hydrolase family 5) protein	Absent	Uncertain	2.57803	0	0	FALSE	FALSE	FALSE	FALSE	FALSE
AT1G13140	CYP86C3	cytochrome P450%2C family 86%2C subfamily C%2C polypeptide 3	Absent	Absent	0.279676	0	0	FALSE	FALSE	FALSE	FALSE	FALSE
AT1G13143		hypothetical protein	Absent	Uncertain	0	0	0	FALSE	FALSE	FALSE	FALSE	FALSE
AT1G13150	CYP86C4	cytochrome P450%2C family 86%2C subfamily C%2C polypeptide 4	Absent	Absent	0.475319	0	0	FALSE	FALSE	FALSE	FALSE	FALSE
AT1G13160		ARM repeat superfamily protein	Uncertain	Present	14.2601	5.58514	0	FALSE	FALSE	FALSE	FALSE	FALSE
AT1G13170	ORP1D	OSBP(oxysterol binding protein)-related protein 1D	Present	Present	19.1129	18.273	1	FALSE	FALSE	FALSE	FALSE	FALSE			S160
AT1G13180	DIS1	Actin-like ATPase superfamily protein	Uncertain	Present	12.7822	9.58915	0	FALSE	FALSE	FALSE	FALSE	FALSE
AT1G13190		RNA-binding (RRM/RBD/RNP motifs) family protein	Present	Present	40.5869	20.175	3	FALSE	FALSE	FALSE	FALSE	FALSE			S505, S553, S534	S505	S534, S553		1	2
AT1G13195		RING/U-box superfamily protein	Absent	Present	12.0691	0	0	FALSE	FALSE	FALSE	FALSE	FALSE
AT1G13200		F-box and associated interaction domains-containing protein	Absent	Absent	0.00527837	0	0	FALSE	FALSE	FALSE	FALSE	FALSE
AT1G13210	ACA.l	autoinhibited Ca2+/ATPase II	Present	Present	24.5051	35.7121	0	FALSE	FALSE	FALSE	FALSE	FALSE
AT1G13220	LINC2	nuclear matrix constituent protein-like protein	Uncertain	Present	9.35834	11.2193	2	FALSE	FALSE	FALSE	FALSE	TRUE		S947, T946
AT1G13230		Leucine-rich repeat (LRR) family protein	Absent	Uncertain	1.05275	0	0	FALSE	FALSE	FALSE	FALSE	FALSE
AT1G13245	RTFL17	ROTUNDIFOLIA like 17	Absent	Present	79.4895	0	0	FALSE	FALSE	FALSE	FALSE	FALSE
AT1G13250	GATL3	galacturonosyltransferase-like 3	Absent	Present	21.6628	0	0	FALSE	FALSE	FALSE	FALSE	FALSE
AT1G13260	RAV1	related to ABI3/VP1 1	Uncertain	Present	107.853	7.83144	0	FALSE	FALSE	FALSE	FALSE	FALSE
AT1G13270	MAP1C	methionine aminopeptidase 1B	Present	Present	18.3329	36.6702	0	FALSE	FALSE	FALSE	FALSE	FALSE
AT1G13280	AOC4	allene oxide cyclase 4	Uncertain	Present	66.8691	21.8195	0	FALSE	FALSE	FALSE	FALSE	FALSE
AT1G13290	DOT5	C2H2-like zinc finger protein	Absent	Absent	0.000366275	0	0	FALSE	FALSE	FALSE	FALSE	FALSE
AT1G13300	HRS1	myb-like transcription factor family protein	Absent	Present	18.5002	0	0	FALSE	FALSE	FALSE	FALSE	FALSE
AT1G13310		Endosomal targeting BRO1-like domain-containing protein	Absent	Absent	0.534333	0	0	FALSE	FALSE	FALSE	FALSE	FALSE
AT1G13320	PP2AA3	protein phosphatase 2A subunit A3	Present	Present	54.2083	57.1003	0	FALSE	FALSE	TRUE	FALSE	FALSE
AT1G13330	AHP2	Tat-binding protein 1(Tbp-1)-interacting protein (TBPIP)	Absent	Uncertain	3.58682	0	0	FALSE	FALSE	FALSE	FALSE	FALSE
AT1G13340		Regulator of Vps4 activity in the MVB pathway protein	Absent	Uncertain	7.80085	0	0	FALSE	FALSE	FALSE	FALSE	FALSE
AT1G13350		Protein kinase superfamily protein	Uncertain	Present	26.6275	9.4473	0	FALSE	TRUE	FALSE	FALSE	FALSE
AT1G13360		hypothetical protein	Uncertain	Present	73.1061	7.83896	1	FALSE	FALSE	FALSE	FALSE	FALSE		S31			S31	S31		1	1
AT1G13370		Histone superfamily protein	Uncertain	Absent	0.243442	29.9726	0	FALSE	FALSE	FALSE	FALSE	FALSE
AT1G13380		sodium/hydrogen exchanger (DUF1218)	Absent	Present	23.325	0	1	FALSE	FALSE	FALSE	FALSE	FALSE			S180	S180			1
AT1G13390		translocase subunit seca	Absent	Present	27.4678	0	0	FALSE	FALSE	FALSE	FALSE	FALSE
AT1G13400	NUB	C2H2 and C2HC zinc fingers superfamily protein	Absent	Absent	0.420965	0	0	FALSE	FALSE	FALSE	FALSE	FALSE
AT1G13410		Tetratricopeptide repeat (TPR)-like superfamily protein	Absent	Uncertain	2.09872	0	0	FALSE	FALSE	FALSE	FALSE	FALSE
AT1G13420	ST4B	sulfotransferase 4B	Present	Present	12.5322	39.0869	0	FALSE	FALSE	FALSE	FALSE	FALSE
AT1G13430	ST4C	sulfotransferase 4C	Present	Present	17.9156	20.1087	0	FALSE	FALSE	FALSE	FALSE	FALSE
AT1G13440	GAPC2	glyceraldehyde-3-phosphate dehydrogenase C2	Present	Present	361.614	104.142	2	TRUE	FALSE	FALSE	FALSE	TRUE	S207	S214		S207			1
AT1G13450	GT-1	Homeodomain-like superfamily protein	Absent	Present	39.6872	0	0	FALSE	FALSE	FALSE	FALSE	FALSE
AT1G13460		Protein phosphatase 2A regulatory B subunit family protein	Uncertain	Present	20.859	16.9914	0	FALSE	FALSE	FALSE	FALSE	FALSE
AT1G13470		hypothetical protein (DUF1262)	Absent	Absent	0.056908	0	0	FALSE	FALSE	FALSE	FALSE	FALSE
AT1G13480		hypothetical protein (DUF1262)	Uncertain	Uncertain	2.04578	7.78373	0	FALSE	FALSE	FALSE	FALSE	FALSE
AT1G13485		hypothetical protein	Absent	Absent	0.0136049	0	0	FALSE	FALSE	FALSE	FALSE	FALSE
AT1G13490		hypothetical protein (DUF1262)	Absent	Absent	0.115298	0	0	FALSE	FALSE	FALSE	FALSE	FALSE
AT1G13500		hypothetical protein (DUF1262)	Absent	Absent	0.567553	0	0	FALSE	FALSE	FALSE	FALSE	FALSE
AT1G13510		hypothetical protein (DUF1262)	Uncertain	Uncertain	1.56899	7.78373	0	FALSE	FALSE	FALSE	FALSE	FALSE
AT1G13520		hypothetical protein (DUF1262)	Uncertain	Uncertain	8.02106	7.78373	0	FALSE	FALSE	FALSE	FALSE	FALSE
AT1G13530		hypothetical protein (DUF1262)	Absent	Present	8.07189	0	0	FALSE	FALSE	FALSE	FALSE	FALSE
AT1G13540		hypothetical protein (DUF1262)	Uncertain	Uncertain	2.38603	7.78373	0	FALSE	FALSE	FALSE	FALSE	FALSE
AT1G13550		hypothetical protein (DUF1262)	Absent	Uncertain	1.73835	0	0	FALSE	FALSE	FALSE	FALSE	FALSE
AT1G13560	AAPT1	aminoalcoholphosphotransferase 1	Present	Present	55.6602	27.2236	0	FALSE	FALSE	FALSE	FALSE	FALSE
AT1G13570		F-box/RNI-like superfamily protein	Absent	Present	27.5676	0	0	FALSE	FALSE	FALSE	FALSE	FALSE
AT1G13580	LAG13	LAG1 longevity assurance-like protein	Absent	Present	17.3509	0	1	FALSE	FALSE	FALSE	FALSE	FALSE			S298		S298			1
AT1G13590	PSK1	phytosulfokine 1 precursor	Absent	Uncertain	9.12353	0	0	FALSE	FALSE	FALSE	FALSE	FALSE
AT1G13600	bZIP58	basic leucine-zipper 58	Absent	Uncertain	2.7572	0	0	FALSE	FALSE	FALSE	FALSE	FALSE
AT1G13605		defensin-like protein	Absent	Absent	0	0	0	FALSE	FALSE	FALSE	FALSE	FALSE
AT1G13607		Defensin-like (DEFL) family protein	Absent	Absent	0	0	0	FALSE	FALSE	FALSE	FALSE	FALSE
AT1G13608		Defensin-like (DEFL) family protein	Absent	Absent	0.000989453	0	0	FALSE	FALSE	FALSE	FALSE	FALSE
AT1G13609		Defensin-like (DEFL) family protein	Absent	Absent	0.134779	0	0	FALSE	FALSE	FALSE	FALSE	FALSE
AT1G13610		alpha/beta-Hydrolases superfamily protein	Absent	Absent	0.234332	0	0	FALSE	FALSE	FALSE	FALSE	FALSE
AT1G13620	RGF2	root meristem growth factor-like protein	Absent	Absent	0.759199	0	0	FALSE	FALSE	FALSE	FALSE	FALSE
AT1G13630		Tetratricopeptide repeat (TPR)-like superfamily protein	Absent	Uncertain	1.74261	0	0	FALSE	FALSE	FALSE	FALSE	FALSE
AT1G13635		DNA glycosylase superfamily protein	Absent	Uncertain	4.91293	0	0	FALSE	FALSE	FALSE	FALSE	FALSE
AT1G13640		Phosphatidylinositol 3- and 4-kinase family protein	Uncertain	Present	92.6631	6.81116	0	FALSE	FALSE	FALSE	FALSE	FALSE
AT1G13650		hypothetical protein	Absent	Absent	0.228363	0	0	FALSE	FALSE	FALSE	FALSE	FALSE
AT1G13670		hypothetical protein	Absent	Present	14.0747	0	0	FALSE	FALSE	FALSE	FALSE	FALSE
AT1G13680		PLC-like phosphodiesterases superfamily protein	Absent	Absent	0.121795	0	0	FALSE	FALSE	FALSE	FALSE	FALSE
AT1G13690	ATE1	ATPase E1	Present	Present	30.8329	28.1484	0	FALSE	FALSE	FALSE	FALSE	FALSE
AT1G13700	PGL1	6-phosphogluconolactonase 1	Uncertain	Present	16.3549	35.3578	0	FALSE	FALSE	FALSE	FALSE	FALSE
AT1G13710	CYP78A5	cytochrome P450%2C family 78%2C subfamily A%2C polypeptide 5	Absent	Present	9.04862	0	0	FALSE	FALSE	FALSE	FALSE	FALSE
AT1G13730		Nuclear transport factor 2 (NTF2) family protein with RNA binding (RRM-RBD-RNP motifs) domain-containing protein	Present	Present	17.0012	41.5216	0	FALSE	FALSE	FALSE	FALSE	FALSE
AT1G13740	AFP2	ABI five binding protein 2	Absent	Present	17.4705	0	0	FALSE	FALSE	FALSE	FALSE	FALSE
AT1G13750	ATPAP1,ARABIDOPSIS THALIANA PURPLE ACID PHOSPHATASE 1,PAP1,PURPLE ACID PHOSPHATASE 1	Purple acid phosphatases superfamily protein	Present	Uncertain	5.73415	21.0624	0	FALSE	FALSE	FALSE	FALSE	FALSE
AT1G13755		Defensin-like (DEFL) family protein	Absent	Absent	0	0	0	FALSE	FALSE	FALSE	FALSE	FALSE
AT1G13760		hypothetical protein	Absent	Absent	0	0	0	FALSE	FALSE	FALSE	FALSE	FALSE
AT1G13770	RUS3	root UVB sensitive protein (Protein of unknown function%2C DUF647)	Absent	Present	11.3405	0	0	FALSE	FALSE	FALSE	FALSE	FALSE
AT1G13780		F-box/RNI-like/FBD-like domains-containing protein	Absent	Present	10.2236	0	0	FALSE	FALSE	FALSE	FALSE	FALSE
AT1G13790	FDM4	XH/XS domain-containing protein	Absent	Uncertain	1.25019	0	0	FALSE	FALSE	FALSE	FALSE	FALSE
AT1G13800	FAC19	Tetratricopeptide repeat (TPR)-like superfamily protein	Absent	Absent	0.488577	0	0	FALSE	FALSE	FALSE	FALSE	FALSE
AT1G13805		hypothetical protein	Absent	Uncertain	0	0	0	FALSE	FALSE	FALSE	FALSE	FALSE
AT1G13810		Restriction endonuclease%2C type II-like superfamily protein	Absent	Uncertain	9.23506	0	0	FALSE	FALSE	FALSE	FALSE	FALSE
AT1G13820		alpha/beta-Hydrolases superfamily protein	Absent	Present	19.1608	0	0	FALSE	FALSE	FALSE	FALSE	FALSE
AT1G13825		hypothetical protein	Absent	Uncertain	0	0	0	FALSE	FALSE	FALSE	FALSE	FALSE
AT1G13830		Carbohydrate-binding X8 domain superfamily protein	Absent	Present	8.45363	0	0	FALSE	FALSE	FALSE	FALSE	FALSE
AT1G13860	QUL1	QUASIMODO2 LIKE 1	Uncertain	Present	7.59478	9.16137	0	FALSE	FALSE	FALSE	FALSE	FALSE
AT1G13870	DRL1	KTI12-like%2C chromatin associated protein	Present	Present	17.1913	21.2699	0	FALSE	FALSE	FALSE	FALSE	FALSE
AT1G13880	ELM2	ELM2 domain-containing protein	Absent	Present	33.7068	0	0	FALSE	FALSE	FALSE	FALSE	FALSE
AT1G13890	SNAP30	soluble N-ethylmaleimide-sensitive factor adaptor protein 30	Absent	Absent	0.0372792	0	0	FALSE	FALSE	FALSE	FALSE	FALSE
AT1G13900	PAP2	Purple acid phosphatases superfamily protein	Present	Present	22.4227	31.7895	0	FALSE	FALSE	FALSE	FALSE	FALSE
AT1G13910		Leucine-rich repeat (LRR) family protein	Absent	Uncertain	7.98961	0	0	FALSE	FALSE	FALSE	FALSE	FALSE
AT1G13920		Remorin family protein	Absent	Uncertain	6.16601	0	0	FALSE	FALSE	FALSE	FALSE	FALSE
AT1G13930		oleosin-B3-like protein	Uncertain	Present	122.015	5.01326	1	FALSE	FALSE	FALSE	FALSE	FALSE		S139
AT1G13940		T-box transcription factor%2C putative (DUF863)	Absent	Present	11.138	0	0	FALSE	FALSE	FALSE	FALSE	FALSE
AT1G13950	ELF5A-1	eukaryotic elongation factor 5A-1	Present	Present	22.8338	29.8438	1	FALSE	FALSE	FALSE	FALSE	FALSE			S2
AT1G13960	WRKY4	WRKY DNA-binding protein 4	Present	Present	39.0554	25.8887	0	FALSE	FALSE	FALSE	FALSE	FALSE
AT1G13970		beta-hexosaminidase (DUF1336)	Absent	Present	7.42241	0	0	FALSE	FALSE	FALSE	FALSE	FALSE
AT1G13980	GN	sec7 domain-containing protein	Present	Present	32.888	23.6435	0	FALSE	FALSE	FALSE	FALSE	FALSE
AT1G13990		plant/protein	Absent	Present	36.4057	0	0	FALSE	FALSE	FALSE	FALSE	FALSE
AT1G14000	VIK	VH1-interacting kinase	Present	Present	65.6666	49.5942	1	FALSE	TRUE	FALSE	FALSE	TRUE			S23			S23			1
AT1G14010		emp24/gp25L/p24 family/GOLD family protein	Uncertain	Present	55.0999	14.2337	0	FALSE	FALSE	FALSE	FALSE	FALSE
AT1G14020		O-fucosyltransferase family protein	Absent	Present	16.9926	0	0	FALSE	FALSE	FALSE	FALSE	FALSE
AT1G14030	LSMT-L	Rubisco methyltransferase family protein	Uncertain	Present	16.3002	13.5559	0	FALSE	FALSE	FALSE	FALSE	FALSE
AT1G14040	PHO1%3BH3,PHO1 homolog 3	EXS (ERD1/XPR1/SYG1) family protein	Uncertain	Present	8.85276	10.1323	0	FALSE	FALSE	FALSE	FALSE	FALSE
AT1G14048		GCK domain-containing protein	Absent	Absent	0	0	0	FALSE	FALSE	FALSE	FALSE	FALSE
AT1G14060		GCK domain-containing protein	Uncertain	Present	11.4902	7.82272	0	FALSE	FALSE	FALSE	FALSE	FALSE
AT1G14080	FUT6	fucosyltransferase 6	Absent	Present	7.72657	0	0	FALSE	FALSE	FALSE	FALSE	FALSE
AT1G14100	FUT8	fucosyltransferase 8	Absent	Absent	0	0	0	FALSE	FALSE	FALSE	FALSE	FALSE
AT1G14110	FUT9	fucosyltransferase 9	Absent	Absent	0.000309446	0	0	FALSE	FALSE	FALSE	FALSE	FALSE
AT1G14120		2-oxoglutarate (2OG) and Fe(II)-dependent oxygenase superfamily protein	Uncertain	Present	25.7304	8.46314	0	FALSE	FALSE	FALSE	FALSE	FALSE
AT1G14130		2-oxoglutarate (2OG) and Fe(II)-dependent oxygenase superfamily protein	Absent	Present	14.0058	0	0	FALSE	FALSE	FALSE	FALSE	FALSE
AT1G14140	UCP3	Mitochondrial substrate carrier family protein	Uncertain	Present	12.9813	6.71738	0	FALSE	FALSE	FALSE	FALSE	FALSE
AT1G14150	PnsL2	PsbQ-like 2	Absent	Present	26.688	0	0	FALSE	FALSE	FALSE	FALSE	FALSE
AT1G14160	CASPL1A1,CASP-like protein 1A1	Uncharacterized protein family (UPF0497)	Uncertain	Present	11.1047	5.52769	0	FALSE	FALSE	FALSE	FALSE	FALSE
AT1G14170		RNA-binding KH domain-containing protein	Present	Present	22.5718	42.4458	1	FALSE	FALSE	FALSE	FALSE	FALSE			T134
AT1G14180		RING/U-box superfamily protein	Absent	Uncertain	7.35976	0	0	FALSE	FALSE	FALSE	FALSE	FALSE
AT1G14185		Glucose-methanol-choline (GMC) oxidoreductase family protein	Absent	Uncertain	4.83468	0	0	FALSE	FALSE	FALSE	FALSE	FALSE
AT1G14190		Glucose-methanol-choline (GMC) oxidoreductase family protein	Absent	Uncertain	3.36423	0	0	FALSE	FALSE	FALSE	FALSE	FALSE
AT1G14200		RING/U-box superfamily protein	Absent	Present	37.8115	0	0	FALSE	FALSE	FALSE	FALSE	FALSE
AT1G14205		Ribosomal L18p/L5e family protein	Absent	Uncertain	4.2468	0	0	FALSE	FALSE	FALSE	FALSE	FALSE
AT1G14210		Ribonuclease T2 family protein	Present	Present	71.0834	25.9458	0	FALSE	FALSE	FALSE	FALSE	FALSE
AT1G14220		Ribonuclease T2 family protein	Absent	Uncertain	3.72966	0	0	FALSE	FALSE	FALSE	FALSE	FALSE
AT1G14230		GDA1/CD39 nucleoside phosphatase family protein	Absent	Present	22.8069	0	0	FALSE	FALSE	FALSE	FALSE	FALSE
AT1G14240	APY3,apyrase3	GDA1/CD39 nucleoside phosphatase family protein	Uncertain	Present	10.9922	5.38418	0	FALSE	FALSE	FALSE	FALSE	FALSE
AT1G14250		GDA1/CD39 nucleoside phosphatase family protein	Absent	Absent	0.026347	0	0	FALSE	FALSE	FALSE	FALSE	FALSE
AT1G14260		RING/FYVE/PHD zinc finger superfamily protein	Absent	Uncertain	2.14874	0	0	FALSE	FALSE	FALSE	FALSE	FALSE
AT1G14270		CAAX amino terminal protease family protein	Absent	Present	29.4808	0	0	FALSE	FALSE	FALSE	FALSE	FALSE
AT1G14280	PKS2	phytochrome kinase substrate 2	Uncertain	Present	31.8069	6.45272	0	FALSE	FALSE	FALSE	FALSE	FALSE
AT1G14290	SBH2	sphingoid base hydroxylase 2	Absent	Present	41.9719	0	0	FALSE	FALSE	FALSE	FALSE	FALSE
AT1G14300		ARM repeat superfamily protein	Uncertain	Present	11.0047	6.50828	0	FALSE	FALSE	FALSE	FALSE	FALSE
AT1G14310		Haloacid dehalogenase-like hydrolase (HAD) superfamily protein	Absent	Present	14.5421	0	0	FALSE	FALSE	FALSE	FALSE	FALSE
AT1G14315		F-box and associated interaction domains-containing protein	Absent	Absent	0.0783579	0	0	FALSE	FALSE	FALSE	FALSE	FALSE
AT1G14320	SAC52	Ribosomal protein L16p/L10e family protein	Present	Present	545.62	101.282	0	FALSE	FALSE	FALSE	FALSE	FALSE
AT1G14330		Galactose oxidase/kelch repeat superfamily protein	Absent	Present	18.8232	0	0	FALSE	FALSE	FALSE	FALSE	FALSE
AT1G14340		RNA-binding (RRM/RBD/RNP motifs) family protein	Uncertain	Present	14.6723	8.5741	0	FALSE	FALSE	FALSE	FALSE	FALSE
AT1G14345		NAD(P)-linked oxidoreductase superfamily protein	Absent	Present	38.4638	0	0	FALSE	FALSE	FALSE	FALSE	FALSE
AT1G14350	FLP	Duplicated homeodomain-like superfamily protein	Absent	Present	27.8033	0	0	FALSE	FALSE	FALSE	FALSE	FALSE
AT1G14360	UTR3	UDP-galactose transporter 3	Absent	Present	18.819	0	0	FALSE	FALSE	FALSE	FALSE	FALSE
AT1G14370	APK2A	protein kinase 2A	Uncertain	Present	21.6753	9.65744	0	FALSE	TRUE	FALSE	FALSE	TRUE
AT1G14380	IQD28	IQ-domain 28	Present	Present	34.9177	42.4537	2	TRUE	FALSE	FALSE	FALSE	FALSE	S626	S621				S626			1
AT1G14390		Leucine-rich repeat protein kinase family protein	Uncertain	Uncertain	3.09658	8.13142	0	FALSE	TRUE	FALSE	FALSE	FALSE
AT1G14400	UBC1	ubiquitin carrier protein 1	Absent	Present	172.613	0	0	FALSE	FALSE	FALSE	FALSE	FALSE
AT1G14410	WHY1	ssDNA-binding transcriptional regulator	Present	Present	19.2171	32.2678	0	FALSE	FALSE	FALSE	FALSE	FALSE
AT1G14420	AT59	Pectate lyase family protein	Absent	Absent	0.025994	0	0	FALSE	FALSE	FALSE	FALSE	FALSE
AT1G14430		glyoxal oxidase-related protein	Absent	Uncertain	2.63718	0	0	FALSE	FALSE	FALSE	FALSE	FALSE
AT1G14440	HB31	homeobox protein 31	Present	Present	17.407	24.3014	0	FALSE	FALSE	FALSE	FALSE	FALSE
AT1G14450		NADH dehydrogenase (ubiquinone)s	Uncertain	Present	79.2398	15.2112	0	FALSE	FALSE	FALSE	FALSE	FALSE
AT1G14453		hypothetical protein	Absent	Uncertain	0	0	0	FALSE	FALSE	FALSE	FALSE	FALSE
AT1G14455		hypothetical protein	Absent	Absent	0.620678	0	0	FALSE	FALSE	FALSE	FALSE	FALSE
AT1G14460		AAA-type ATPase family protein	Absent	Present	11.1414	0	0	FALSE	FALSE	FALSE	FALSE	FALSE
AT1G14470		Pentatricopeptide repeat (PPR) superfamily protein	Absent	Uncertain	1.34887	0	0	FALSE	FALSE	FALSE	FALSE	FALSE
AT1G14480		Ankyrin repeat family protein	Absent	Uncertain	4.04499	0	0	FALSE	FALSE	FALSE	FALSE	FALSE
AT1G14490	AHL28,AT-hook motif nuclear localized protein 28	Putative AT-hook DNA-binding family protein	Absent	Uncertain	1.89346	0	0	FALSE	FALSE	FALSE	FALSE	FALSE
AT1G14500		Ankyrin repeat family protein	Absent	Absent	0.680724	0	0	FALSE	FALSE	FALSE	FALSE	FALSE
AT1G14510	AL7	alfin-like 7	Present	Present	46.9198	32.1448	0	FALSE	FALSE	FALSE	FALSE	FALSE
AT1G14520	MIOX1	myo-inositol oxygenase 1	Absent	Present	7.26711	0	0	FALSE	FALSE	FALSE	FALSE	FALSE
AT1G14530	THH1	tobamovirus multiplication-like protein (DUF1084)	Uncertain	Present	12.5356	10.8113	0	FALSE	FALSE	FALSE	FALSE	FALSE
AT1G14540	PER4	Peroxidase superfamily protein	Present	Present	25.8828	22.5159	0	FALSE	FALSE	FALSE	FALSE	FALSE
AT1G14550		Peroxidase superfamily protein	Absent	Uncertain	1.89939	0	0	FALSE	FALSE	FALSE	FALSE	FALSE
AT1G14560	CoAc1,CoA Carrier 1	Mitochondrial substrate carrier family protein	Uncertain	Present	15.4652	21.618	0	FALSE	FALSE	FALSE	FALSE	FALSE
AT1G14570	AtPUX7,PUX7,plant UBX domain-containing protein 7	UBX domain-containing protein	Present	Present	57.653	31.6215	0	FALSE	FALSE	FALSE	FALSE	FALSE
AT1G14580		C2H2-like zinc finger protein	Uncertain	Present	12.7102	7.49533	0	FALSE	FALSE	FALSE	FALSE	FALSE
AT1G14590		Nucleotide-diphospho-sugar transferase family protein	Absent	Present	10.4924	0	0	FALSE	FALSE	FALSE	FALSE	FALSE
AT1G14600		Homeodomain-like superfamily protein	Absent	Present	10.6809	0	0	FALSE	FALSE	FALSE	FALSE	FALSE
AT1G14610	TWN2	valyl-tRNA synthetase / valine-tRNA ligase (VALRS)	Present	Present	56.278	83.7106	0	FALSE	FALSE	FALSE	FALSE	FALSE
AT1G14620	DECOY	decoy	Present	Present	23.8766	23.1064	0	FALSE	FALSE	FALSE	FALSE	FALSE
AT1G14630		XRI1-like protein	Absent	Uncertain	1.28566	0	0	FALSE	FALSE	FALSE	FALSE	FALSE
AT1G14640		SWAP (Suppressor-of-White-APricot)/surp domain-containing protein	Uncertain	Uncertain	2.39821	37.1277	0	FALSE	FALSE	FALSE	FALSE	FALSE
AT1G14642		hypothetical protein	Absent	Uncertain	2.84137	0	0	FALSE	FALSE	FALSE	FALSE	FALSE
AT1G14650		SWAP (Suppressor-of-White-APricot)/surp domain-containing protein / ubiquitin family protein	Uncertain	Present	42.999	37.1277	0	FALSE	FALSE	FALSE	FALSE	FALSE
AT1G14660	NHX8	Na+/H+ exchanger 8	Absent	Uncertain	4.80232	0	0	FALSE	FALSE	FALSE	FALSE	FALSE
AT1G14670		Endomembrane protein 70 protein family	Present	Present	100.093	69.5857	0	FALSE	FALSE	FALSE	FALSE	FALSE
AT1G14680		early endosome antigen	Absent	Uncertain	2.17646	0	0	FALSE	FALSE	FALSE	FALSE	FALSE
AT1G14685	BPC2	basic pentacysteine 2	Uncertain	Present	50.7644	6.81934	0	FALSE	FALSE	FALSE	FALSE	FALSE
AT1G14686		ENTH/ANTH/VHS superfamily protein	Absent	Absent	0.408554	0	0	FALSE	FALSE	FALSE	FALSE	FALSE
AT1G14687	HB32	homeobox protein 32	Absent	Uncertain	3.85375	0	0	FALSE	FALSE	FALSE	FALSE	FALSE
AT1G14688		E3 ubiquitin ligase	Absent	Absent	0.00966644	0	0	FALSE	FALSE	FALSE	FALSE	FALSE
AT1G14690	MAP65-7	microtubule-associated protein 65-7	Present	Present	27.6238	23.642	0	FALSE	FALSE	FALSE	FALSE	TRUE
AT1G14700	PAP3	purple acid phosphatase 3	Uncertain	Present	47.5448	10.9115	0	FALSE	FALSE	FALSE	FALSE	FALSE
AT1G14710		hydroxyproline-rich glycoprotein family protein	Present	Present	32.9142	44.6766	0	FALSE	FALSE	FALSE	FALSE	FALSE
AT1G14720	XTH28	xyloglucan endotransglucosylase/hydrolase 28	Absent	Present	31.9011	0	0	FALSE	FALSE	FALSE	FALSE	FALSE
AT1G14730		Cytochrome b561/ferric reductase transmembrane protein family	Absent	Present	30.1359	0	0	FALSE	FALSE	FALSE	FALSE	FALSE
AT1G14740	TTA1	class I heat shock protein%2C putative (DUF1423)	Present	Present	98.4623	22.6884	0	FALSE	FALSE	FALSE	FALSE	FALSE
AT1G14750	SDS	Cyclin family protein	Absent	Uncertain	1.29912	0	0	FALSE	FALSE	FALSE	FALSE	FALSE
AT1G14755		S locus-related glycoprotein 1 (SLR1) binding pollen coat protein family	Absent	Absent	0.146852	0	0	FALSE	FALSE	FALSE	FALSE	FALSE
AT1G14760	KNATM	KNOX meinox protein	Absent	Uncertain	1.79292	0	0	FALSE	FALSE	FALSE	FALSE	FALSE
AT1G14770		RING/FYVE/PHD zinc finger superfamily protein	Absent	Present	7.62636	0	0	FALSE	FALSE	FALSE	FALSE	FALSE
AT1G14780		MAC/Perforin domain-containing protein	Absent	Present	9.35107	0	0	FALSE	FALSE	FALSE	FALSE	FALSE
AT1G14790	RDR1	RNA-dependent RNA polymerase 1	Absent	Uncertain	7.65244	0	0	FALSE	FALSE	FALSE	FALSE	FALSE
AT1G14800		Nucleic acid-binding%2C OB-fold-like protein	Absent	Absent	0.00185261	0	0	FALSE	FALSE	FALSE	FALSE	FALSE
AT1G14810		semialdehyde dehydrogenase family protein	Present	Present	42.2589	58.1318	0	FALSE	FALSE	FALSE	FALSE	FALSE
AT1G14820		Sec14p-like phosphatidylinositol transfer family protein	Absent	Present	16.3114	0	0	FALSE	FALSE	FALSE	FALSE	FALSE
AT1G14830	DL1C	DYNAMIN-like 1C	Present	Present	72.9173	72.0666	0	FALSE	FALSE	FALSE	FALSE	TRUE
AT1G14840	MAP70-4	microtubule-associated proteins 70-4	Present	Present	17.7382	44.137	0	FALSE	FALSE	FALSE	FALSE	FALSE
AT1G14850	NUP155	nucleoporin 155	Present	Present	19.0715	59.1354	1	FALSE	FALSE	FALSE	FALSE	FALSE			S1394	S1394			1
AT1G14860	NUDT18	nudix hydrolase homolog 18	Absent	Present	35.9363	0	0	FALSE	FALSE	FALSE	FALSE	FALSE
AT1G14870	PCR2	PLANT CADMIUM RESISTANCE 2	Uncertain	Present	167.678	17.4891	0	FALSE	FALSE	FALSE	FALSE	FALSE
AT1G14880	PCR1	PLANT CADMIUM RESISTANCE 1	Absent	Absent	0.209328	0	0	FALSE	FALSE	FALSE	FALSE	FALSE
AT1G14890		Plant invertase/pectin methylesterase inhibitor superfamily protein	Absent	Present	123.401	0	0	FALSE	FALSE	FALSE	FALSE	FALSE
AT1G14900	HMGA	high mobility group A	Present	Present	119.135	24.2865	0	FALSE	FALSE	FALSE	FALSE	FALSE
AT1G14910		ENTH/ANTH/VHS superfamily protein	Present	Present	31.2077	21.933	0	FALSE	FALSE	FALSE	FALSE	FALSE
AT1G14920	GAI	GRAS family transcription factor family protein	Absent	Present	36.4253	0	0	FALSE	FALSE	FALSE	FALSE	FALSE
AT1G14930		Polyketide cyclase/dehydrase and lipid transport superfamily protein	Present	Uncertain	9.10388	54.8611	0	FALSE	FALSE	FALSE	FALSE	FALSE
AT1G14940		Polyketide cyclase/dehydrase and lipid transport superfamily protein	Present	Absent	2.34945	56.322	0	FALSE	FALSE	FALSE	FALSE	FALSE
AT1G14950		Polyketide cyclase/dehydrase and lipid transport superfamily protein	Present	Uncertain	21.6973	78.4261	3	FALSE	FALSE	FALSE	FALSE	FALSE		S4, T3, T6
AT1G14960		Polyketide cyclase/dehydrase and lipid transport superfamily protein	Present	Present	19.5653	18.0579	0	FALSE	FALSE	FALSE	FALSE	FALSE
AT1G14970		O-fucosyltransferase family protein	Absent	Uncertain	2.38266	0	0	FALSE	FALSE	FALSE	FALSE	FALSE
AT1G14980	CPN10	chaperonin 10	Present	Present	77.421	27.2058	0	FALSE	FALSE	FALSE	FALSE	FALSE
AT1G14990		transmembrane protein	Absent	Present	10.5427	0	0	FALSE	FALSE	FALSE	FALSE	FALSE
AT1G15000	scpl50	serine carboxypeptidase-like 50	Uncertain	Present	11.7385	9.12753	0	FALSE	FALSE	FALSE	FALSE	FALSE
AT1G15010		mediator of RNA polymerase II transcription subunit	Absent	Present	16.8829	0	0	FALSE	FALSE	FALSE	FALSE	FALSE
AT1G15015		F-box family protein	Uncertain	Absent	0.165667	12.055	0	FALSE	FALSE	FALSE	FALSE	FALSE
AT1G15020	QSOX1	quiescin-sulfhydryl oxidase 1	Present	Present	24.2485	34.9685	0	FALSE	FALSE	FALSE	FALSE	FALSE
AT1G15030		hypothetical protein (DUF789)	Absent	Present	24.4523	0	0	FALSE	FALSE	FALSE	FALSE	FALSE
AT1G15040	GAT1_2.1	Class I glutamine amidotransferase-like superfamily protein	Uncertain	Present	101.288	15.4873	0	FALSE	FALSE	FALSE	FALSE	FALSE
AT1G15050	IAA34	indole-3-acetic acid inducible 34	Absent	Uncertain	3.2494	0	0	FALSE	FALSE	FALSE	FALSE	FALSE
AT1G15060		alpha/beta hydrolase family protein	Uncertain	Present	16.4439	9.47546	0	FALSE	FALSE	FALSE	FALSE	FALSE
AT1G15080	LPP2	lipid phosphate phosphatase 2	Absent	Uncertain	3.81908	0	0	FALSE	FALSE	FALSE	FALSE	FALSE
AT1G15085		hypothetical protein	Absent	Uncertain	0	0	0	FALSE	FALSE	FALSE	FALSE	FALSE
AT1G15100	RHA2A	RING-H2 finger A2A	Absent	Present	79.7092	0	0	FALSE	FALSE	FALSE	FALSE	FALSE
AT1G15110	PSS1	phosphatidyl serine synthase family protein	Absent	Present	29.0879	0	0	FALSE	FALSE	FALSE	FALSE	FALSE
AT1G15120		Ubiquinol-cytochrome C reductase hinge protein	Absent	Present	131.962	0	0	FALSE	FALSE	FALSE	FALSE	FALSE
AT1G15125		S-adenosyl-L-methionine-dependent methyltransferases superfamily protein	Absent	Uncertain	1.07376	0	0	FALSE	FALSE	FALSE	FALSE	FALSE
AT1G15130		Endosomal targeting BRO1-like domain-containing protein	Present	Present	64.5787	58.2049	0	FALSE	FALSE	FALSE	FALSE	FALSE
AT1G15140		FAD/NAD(P)-binding oxidoreductase	Present	Present	27.702	25.8344	0	FALSE	FALSE	FALSE	FALSE	FALSE
AT1G15150		MATE efflux family protein	Absent	Absent	0.0151304	0	0	FALSE	FALSE	FALSE	FALSE	FALSE
AT1G15160		MATE efflux family protein	Absent	Absent	0.723072	0	0	FALSE	FALSE	FALSE	FALSE	FALSE
AT1G15165		RING/FYVE/PHD zinc finger superfamily protein	Absent	Present	4.67999	0	0	FALSE	FALSE	FALSE	FALSE	FALSE
AT1G15170		MATE efflux family protein	Absent	Present	11.1606	0	0	FALSE	FALSE	FALSE	FALSE	FALSE
AT1G15180		MATE efflux family protein	Absent	Present	30.6231	0	0	FALSE	FALSE	FALSE	FALSE	FALSE
AT1G15190		Fasciclin-like arabinogalactan family protein	Absent	Uncertain	1.86384	0	0	FALSE	FALSE	FALSE	FALSE	FALSE
AT1G15200		protein-protein interaction regulator family protein	Uncertain	Present	49.2668	12.1017	0	FALSE	FALSE	FALSE	FALSE	FALSE
AT1G15210	ABCG35	pleiotropic drug resistance 7	Present	Present	41.0757	91.8824	1	FALSE	FALSE	FALSE	FALSE	TRUE			S816
AT1G15215	SHH1	SAWADEE HOMEODOMAIN protein	Absent	Present	6.82319	0	0	FALSE	FALSE	FALSE	FALSE	FALSE
AT1G15220	CCMH	cytochrome c biogenesis protein family	Absent	Present	14.051	0	0	FALSE	FALSE	FALSE	FALSE	FALSE
AT1G15230		hypothetical protein	Absent	Present	48.0159	0	1	FALSE	FALSE	FALSE	FALSE	FALSE		S138			S138			1
AT1G15240		phox (PX) domain-containing protein	Uncertain	Present	20.438	5.88795	0	FALSE	FALSE	FALSE	FALSE	FALSE
AT1G15250		Zinc-binding ribosomal protein family protein	Uncertain	Present	26.4478	40.0926	0	FALSE	FALSE	FALSE	FALSE	FALSE
AT1G15260		LOW protein: ATP-dependent RNA helicase-like protein	Absent	Present	27.2553	0	0	FALSE	FALSE	FALSE	FALSE	FALSE
AT1G15270		Translation machinery associated TMA7	Present	Present	228.585	30.7608	0	FALSE	FALSE	FALSE	FALSE	FALSE
AT1G15280		CASC3/Barentsz eIF4AIII binding protein	Present	Present	44.2524	21.2619	5	TRUE	FALSE	FALSE	FALSE	FALSE	S10	S52, S49, S4	Y8		S10, S52			2
AT1G15290		Tetratricopeptide repeat (TPR)-like superfamily protein	Present	Present	30.711	47.9423	0	FALSE	FALSE	FALSE	FALSE	FALSE
AT1G15310	ATHSRP54A	signal recognition particle 54 kDa subunit	Uncertain	Present	9.23972	56.6186	0	FALSE	FALSE	FALSE	FALSE	FALSE
AT1G15320		seed dormancy control protein	Absent	Absent	0.118681	0	0	FALSE	FALSE	FALSE	FALSE	FALSE
AT1G15330		Cystathionine beta-synthase (CBS) protein	Present	Present	13.7059	20.0931	0	FALSE	FALSE	FALSE	FALSE	FALSE
AT1G15340	MBD10	methyl-CPG-binding domain 10	Present	Present	131.803	46.5193	5	FALSE	FALSE	FALSE	FALSE	FALSE		S355, S214, S228, T88, S383			S214, S228, S355			3
AT1G15350		DUF4050 family protein	Absent	Present	127.179	0	0	FALSE	FALSE	FALSE	FALSE	FALSE
AT1G15360	SHN1	Integrase-type DNA-binding superfamily protein	Absent	Absent	0.00613269	0	0	FALSE	FALSE	FALSE	FALSE	FALSE
AT1G15370		SNARE-like superfamily protein	Absent	Present	64.6072	0	0	FALSE	FALSE	FALSE	FALSE	FALSE
AT1G15380	GLYI4	Lactoylglutathione lyase / glyoxalase I family protein	Absent	Present	129.275	0	0	FALSE	FALSE	FALSE	FALSE	FALSE
AT1G15385		cotton fiber protein	Absent	Uncertain	4.82311	0	0	FALSE	FALSE	FALSE	FALSE	FALSE
AT1G15390	PDF1A	peptide deformylase 1A	Present	Present	25.7017	23.3671	0	FALSE	FALSE	FALSE	FALSE	FALSE
AT1G15400		hypothetical protein	Uncertain	Present	152.301	9.04079	4	TRUE	FALSE	FALSE	FALSE	FALSE	S107, S16	S100, S17		S16		S100, S107	1		2
AT1G15410		aspartate-glutamate racemase family	Absent	Present	23.4428	0	0	FALSE	FALSE	FALSE	FALSE	FALSE
AT1G15415		late embryogenesis abundant-like protein	Absent	Uncertain	1.2662	0	0	FALSE	FALSE	FALSE	FALSE	FALSE
AT1G15420		WD repeat protein	Absent	Present	23.584	0	0	FALSE	FALSE	FALSE	FALSE	FALSE
AT1G15430		hypothetical protein (DUF1644)	Absent	Present	16.4297	0	0	FALSE	FALSE	FALSE	FALSE	FALSE
AT1G15440	PWP2	periodic tryptophan protein 2	Present	Present	13.0942	21.1534	1	FALSE	FALSE	FALSE	FALSE	TRUE			S275		S275			1
AT1G15460	BOR4	HCO3- transporter family	Absent	Uncertain	1.49336	0	0	FALSE	FALSE	FALSE	FALSE	FALSE
AT1G15470		Transducin/WD40 repeat-like superfamily protein	Present	Present	12.4339	38.4864	0	FALSE	FALSE	FALSE	FALSE	FALSE
AT1G15480		Tetratricopeptide repeat (TPR)-like superfamily protein	Uncertain	Present	5.21981	7.4921	0	FALSE	FALSE	FALSE	FALSE	FALSE
AT1G15490		alpha/beta-Hydrolases superfamily protein	Absent	Present	8.79782	0	0	FALSE	FALSE	FALSE	FALSE	FALSE
AT1G15500	ATNTT2	TLC ATP/ADP transporter	Present	Present	182.714	60.7847	0	FALSE	FALSE	FALSE	FALSE	FALSE
AT1G15510	ECB2	Tetratricopeptide repeat (TPR)-like superfamily protein	Absent	Uncertain	3.9117	0	0	FALSE	FALSE	FALSE	FALSE	FALSE
AT1G15520	ABCG40	pleiotropic drug resistance 12	Uncertain	Absent	0.245416	77.2983	0	FALSE	FALSE	FALSE	FALSE	FALSE
AT1G15530	LecRK-S.1,L-type lectin receptor kinase S.1	Concanavalin A-like lectin protein kinase family protein	Uncertain	Present	12.6508	7.56959	0	FALSE	TRUE	FALSE	FALSE	TRUE
AT1G15540		2-oxoglutarate-dependent dioxygenase-like protein	Absent	Absent	0.206848	0	0	FALSE	FALSE	FALSE	FALSE	FALSE
AT1G15550	GA3OX1	gibberellin 3-oxidase 1	Absent	Present	23.4836	0	0	FALSE	FALSE	FALSE	FALSE	FALSE
AT1G15570	CYCA2%3B3	CYCLIN A2%3B3	Uncertain	Present	9.83625	12.884	0	FALSE	FALSE	FALSE	FALSE	FALSE
AT1G15580	IAA5	indole-3-acetic acid inducible 5	Absent	Present	5.21901	0	0	FALSE	FALSE	FALSE	FALSE	FALSE
AT1G15590		E3 ubiquitin-protein ligase	Absent	Absent	0.000691883	0	0	FALSE	FALSE	FALSE	FALSE	FALSE
AT1G15600		transmembrane protein	Absent	Absent	0.13619	0	0	FALSE	FALSE	FALSE	FALSE	FALSE
AT1G15610		transmembrane protein	Absent	Absent	0.0281328	0	0	FALSE	FALSE	FALSE	FALSE	FALSE
AT1G15620		transmembrane protein	Absent	Absent	0.348622	0	0	FALSE	FALSE	FALSE	FALSE	FALSE
AT1G15625		E3 ubiquitin-protein ligase	Absent	Uncertain	0	0	0	FALSE	FALSE	FALSE	FALSE	FALSE
AT1G15630		transmembrane protein	Absent	Absent	1.17206	0	0	FALSE	FALSE	FALSE	FALSE	FALSE
AT1G15640		transmembrane protein	Absent	Uncertain	2.9248	0	0	FALSE	FALSE	FALSE	FALSE	FALSE
AT1G15660	CENP-C	centromere protein C	Absent	Present	10.9723	0	0	FALSE	FALSE	FALSE	FALSE	FALSE
AT1G15670	KFB01,Kelch repeat F-box 1,KMD2,KISS ME DEADLY 2	Galactose oxidase/kelch repeat superfamily protein	Absent	Present	66.6543	0	0	FALSE	FALSE	FALSE	FALSE	FALSE
AT1G15680		F-box family protein	Absent	Absent	0	0	0	FALSE	FALSE	FALSE	FALSE	FALSE
AT1G15690	AVP1	Inorganic H pyrophosphatase family protein	Present	Present	354.274	123.763	0	FALSE	FALSE	FALSE	FALSE	FALSE
AT1G15700	ATPC2	ATPase%2C F1 complex%2C gamma subunit protein	Absent	Present	13.0411	0	0	FALSE	FALSE	FALSE	FALSE	FALSE
AT1G15710		prephenate dehydrogenase family protein	Present	Present	15.6602	21.7043	0	FALSE	FALSE	FALSE	FALSE	FALSE
AT1G15720	TRFL5	TRF-like 5	Absent	Uncertain	5.07001	0	0	FALSE	FALSE	FALSE	FALSE	FALSE
AT1G15730		Cobalamin biosynthesis CobW-like protein	Present	Present	26.6413	38.0523	0	FALSE	FALSE	FALSE	FALSE	FALSE
AT1G15740		Leucine-rich repeat family protein	Uncertain	Present	118.637	7.8701	0	FALSE	FALSE	FALSE	FALSE	FALSE
AT1G15750	TPL	Transducin family protein / WD-40 repeat family protein	Present	Present	107.892	52.6544	2	TRUE	FALSE	FALSE	FALSE	TRUE	S214	T286		S214		S214, T286	1		2
AT1G15757		Molecular chaperone Hsp40/DnaJ family protein	Absent	Absent	0	0	0	FALSE	FALSE	FALSE	FALSE	FALSE
AT1G15760		Sterile alpha motif (SAM) domain-containing protein	Absent	Uncertain	5.16695	0	0	FALSE	FALSE	FALSE	FALSE	FALSE
AT1G15770		mediator of RNA polymerase II transcription subunit	Absent	Absent	0.0519999	0	0	FALSE	FALSE	FALSE	FALSE	FALSE
AT1G15772		mediator of RNA polymerase II transcription subunit	Absent	Absent	0.503097	0	0	FALSE	FALSE	FALSE	FALSE	FALSE
AT1G15780	NRB4	mediator of RNA polymerase II transcription subunit 15a-like protein	Uncertain	Present	19.8953	9.64592	0	FALSE	FALSE	FALSE	FALSE	FALSE
AT1G15790		mediator of RNA polymerase II transcription subunit 15a-like protein	Uncertain	Uncertain	6.14021	8.83134	0	FALSE	FALSE	FALSE	FALSE	FALSE
AT1G15800		hypothetical protein	Absent	Present	22.9837	0	0	FALSE	FALSE	FALSE	FALSE	FALSE
AT1G15810		S15/NS1%2C RNA-binding protein	Present	Present	23.9982	41.5739	0	FALSE	FALSE	FALSE	FALSE	FALSE
AT1G15820	LHCB6	light harvesting complex photosystem II subunit 6	Absent	Present	290.022	0	0	FALSE	FALSE	FALSE	FALSE	FALSE
AT1G15830		hypothetical protein	Absent	Uncertain	1.77482	0	0	FALSE	FALSE	FALSE	FALSE	FALSE
AT1G15825		hydroxyproline-rich glycoprotein family protein	Absent	Uncertain	1.01355	0	0	FALSE	FALSE	FALSE	FALSE	FALSE
AT1G15840		hypothetical protein	Absent	Absent	6.41357	0	0	FALSE	FALSE	FALSE	FALSE	FALSE
AT1G15850		Transducin/WD40 repeat-like superfamily protein	Absent	Absent	0	0	0	FALSE	FALSE	FALSE	FALSE	FALSE
AT1G15860		defective in cullin neddylation protein (DUF298)	Present	Present	38.5471	28.4738	0	FALSE	FALSE	FALSE	FALSE	FALSE
AT1G15870		Mitochondrial glycoprotein family protein	Uncertain	Absent	1.84011	6.10153	0	FALSE	FALSE	FALSE	FALSE	FALSE
AT1G15880	GOS11	golgi snare 11	Absent	Present	54.6057	0	0	FALSE	FALSE	FALSE	FALSE	FALSE
AT1G15885		hypothetical protein	Absent	Present	24.0322	0	0	FALSE	FALSE	FALSE	FALSE	FALSE
AT1G15890		Disease resistance protein (CC-NBS-LRR class) family	Absent	Uncertain	3.73359	0	0	FALSE	FALSE	FALSE	FALSE	FALSE
AT1G15900		transmembrane protein	Absent	Uncertain	2.7723	0	0	FALSE	FALSE	FALSE	FALSE	FALSE
AT1G15910	FDM1	XH/XS domain-containing protein	Present	Present	18.5505	22.8142	0	FALSE	FALSE	FALSE	FALSE	FALSE
AT1G15920		Polynucleotidyl transferase%2C ribonuclease H-like superfamily protein	Absent	Present	29.1696	0	0	FALSE	FALSE	FALSE	FALSE	FALSE
AT1G15930		Ribosomal protein L7Ae/L30e/S12e/Gadd45 family protein	Present	Present	244.467	80.4672	1	FALSE	FALSE	FALSE	FALSE	FALSE			S109
AT1G15940		Tudor/PWWP/MBT superfamily protein	Uncertain	Present	15.2858	11.4615	2	FALSE	FALSE	FALSE	FALSE	FALSE		S768, S836			S768, S836			2
AT1G15950	CCR1	cinnamoyl coa reductase 1	Present	Present	100.768	29.5775	1	FALSE	FALSE	FALSE	FALSE	FALSE			S7
AT1G15960	NRAMP6	NRAMP metal ion transporter 6	Absent	Uncertain	1.33355	0	0	FALSE	FALSE	FALSE	FALSE	FALSE
AT1G15970		DNA glycosylase superfamily protein	Absent	Present	13.0021	0	0	FALSE	FALSE	FALSE	FALSE	FALSE
AT1G15980	PnsB1	NDH-dependent cyclic electron flow 1	Uncertain	Present	27.0914	11.5355	0	FALSE	FALSE	FALSE	FALSE	FALSE
AT1G15990	CNGC7	cyclic nucleotide gated channel 7	Absent	Absent	0.00322447	0	0	FALSE	FALSE	FALSE	FALSE	FALSE
AT1G16000		GAG1At protein	Present	Present	35.8368	26.6484	0	FALSE	FALSE	FALSE	FALSE	FALSE
AT1G16010	MGT2	magnesium transporter 2	Absent	Present	34.2681	0	0	FALSE	FALSE	FALSE	FALSE	FALSE
AT1G16020	CCZ1a,CALCIUM CAFFEINE ZINC SENSITIVITY 1a	vacuolar fusion protein (DUF1712)	Present	Present	16.2223	22.8147	0	FALSE	FALSE	FALSE	FALSE	FALSE
AT1G16022		transmembrane protein	Absent	Uncertain	4.95159	0	0	FALSE	FALSE	FALSE	FALSE	FALSE
AT1G16025		hypothetical protein	Absent	Absent	1.07242	0	0	FALSE	FALSE	FALSE	FALSE	FALSE
AT1G16030	Hsp70b	heat shock protein 70B	Present	Present	10.3426	69.9428	0	FALSE	FALSE	FALSE	FALSE	TRUE
AT1G16040		phosphatidylinositol-glycan biosynthesis class F-like protein	Absent	Present	13.3781	0	0	FALSE	FALSE	FALSE	FALSE	FALSE
AT1G16060	ADAP	ARIA-interacting double AP2 domain protein	Uncertain	Present	6.62298	9.92258	0	FALSE	FALSE	FALSE	FALSE	FALSE
AT1G16070	TLP8	tubby like protein 8	Absent	Uncertain	0.680066	0	0	FALSE	FALSE	FALSE	FALSE	FALSE
AT1G16080		nuclear protein	Uncertain	Present	41.7136	10.2711	0	FALSE	FALSE	FALSE	FALSE	FALSE
AT1G16090	WAKL7	wall associated kinase-like 7	Absent	Uncertain	4.68394	0	0	FALSE	TRUE	FALSE	FALSE	FALSE
AT1G16110	WAKL6	wall associated kinase-like 6	Uncertain	Uncertain	4.81648	17.2243	0	FALSE	TRUE	FALSE	FALSE	TRUE
AT1G16120	WAKL1	wall associated kinase-like 1	Uncertain	Uncertain	2.02241	17.2243	0	FALSE	TRUE	FALSE	FALSE	TRUE
AT1G16130	WAKL2	wall associated kinase-like 2	Absent	Present	8.84476	0	0	FALSE	TRUE	FALSE	FALSE	TRUE
AT1G16150	WAKL4	wall associated kinase-like 4	Uncertain	Absent	1.46101	17.2243	0	FALSE	TRUE	FALSE	FALSE	TRUE
AT1G16160	WAKL5	wall associated kinase-like 5	Uncertain	Uncertain	1.74082	17.2243	0	FALSE	TRUE	FALSE	FALSE	TRUE
AT1G16170		ephrin-A3 protein	Absent	Present	43.2971	0	2	FALSE	FALSE	FALSE	FALSE	FALSE			S9, S8			S9			1
AT1G16180		Serinc-domain containing serine and sphingolipid biosynthesis protein	Absent	Present	154.531	0	0	FALSE	FALSE	FALSE	FALSE	FALSE
AT1G16190	RAD23A	Rad23 UV excision repair protein family	Present	Present	21.6508	42.167	0	FALSE	FALSE	FALSE	FALSE	FALSE
AT1G16210		coiled-coil protein	Present	Present	73.1049	31.0682	0	FALSE	FALSE	FALSE	FALSE	FALSE
AT1G16220		Protein phosphatase 2C family protein	Uncertain	Uncertain	2.05356	12.0226	0	FALSE	FALSE	TRUE	FALSE	FALSE
AT1G16225		Target SNARE coiled-coil domain protein	Absent	Absent	0.169219	0	0	FALSE	FALSE	FALSE	FALSE	FALSE
AT1G16230		Target SNARE coiled-coil domain protein	Absent	Absent	0.0222439	0	0	FALSE	FALSE	FALSE	FALSE	FALSE
AT1G16240	SYP51	syntaxin of plants 51	Present	Present	148.895	25.312	0	FALSE	FALSE	FALSE	FALSE	FALSE
AT1G16250		Galactose oxidase/kelch repeat superfamily protein	Absent	Present	12.7723	0	0	FALSE	FALSE	FALSE	FALSE	FALSE
AT1G16260		Wall-associated kinase family protein	Uncertain	Present	14.1535	15.8994	0	FALSE	TRUE	FALSE	FALSE	TRUE
AT1G16270	B4-RAF like K	kinase superfamily with octicosapeptide/Phox/Bem1p domain-containing protein	Present	Present	18.6231	38.2529	1	FALSE	TRUE	FALSE	FALSE	TRUE			S671	S671			1
AT1G16280	RH36	RNA helicase 36	Uncertain	Present	7.5575	5.55596	0	FALSE	FALSE	FALSE	FALSE	FALSE
AT1G16290		transglycosylase	Absent	Absent	0.140975	0	0	FALSE	FALSE	FALSE	FALSE	FALSE
AT1G16300	GAPCP-2	glyceraldehyde-3-phosphate dehydrogenase of plastid 2	Present	Present	12.8709	53.6446	0	FALSE	FALSE	FALSE	FALSE	TRUE
AT1G16310		Cation efflux family protein	Absent	Present	8.65576	0	0	FALSE	FALSE	FALSE	FALSE	FALSE
AT1G16320		plant/protein (DUF2358)	Absent	Present	38.1034	0	0	FALSE	FALSE	FALSE	FALSE	FALSE
AT1G16330	CYCB3%3B1	cyclin b3%3B1	Absent	Uncertain	1.97131	0	0	FALSE	FALSE	FALSE	FALSE	FALSE
AT1G16340	ATKDSA2	Aldolase superfamily protein	Present	Present	12.3826	24.9562	0	FALSE	FALSE	FALSE	FALSE	FALSE
AT1G16350		Aldolase-type TIM barrel family protein	Present	Present	29.7173	73.4359	0	FALSE	FALSE	FALSE	FALSE	FALSE
AT1G16360		LEM3 (ligand-effect modulator 3) family protein / CDC50 family protein	Uncertain	Absent	1.248	14.6566	0	FALSE	FALSE	FALSE	FALSE	FALSE
AT1G16370	OCT6	organic cation/carnitine transporter 6	Uncertain	Present	15.7171	8.26724	0	FALSE	FALSE	FALSE	FALSE	FALSE
AT1G16380	ATCHX1	Cation/hydrogen exchanger family protein	Absent	Absent	0.00525952	0	0	FALSE	FALSE	FALSE	FALSE	FALSE
AT1G16390	OCT3	organic cation/carnitine transporter 3	Absent	Present	20.7127	0	0	FALSE	FALSE	FALSE	FALSE	FALSE
AT1G16400	CYP79F2	cytochrome P450%2C family 79%2C subfamily F%2C polypeptide 2	Absent	Uncertain	0.598024	0	0	FALSE	FALSE	FALSE	FALSE	FALSE
AT1G16410	CYP79F1	cytochrome p450 79f1	Absent	Absent	0.0587554	0	0	FALSE	FALSE	FALSE	FALSE	FALSE
AT1G16420	MC8	metacaspase 8	Absent	Absent	0.482017	0	0	FALSE	FALSE	FALSE	FALSE	FALSE
AT1G16430		Surfeit locus protein 5 subunit 22 of Mediator complex	Absent	Uncertain	8.01851	0	0	FALSE	FALSE	FALSE	FALSE	FALSE
AT1G16440	RSH3	root hair specific 3	Uncertain	Absent	0.898344	21.7162	0	FALSE	TRUE	FALSE	FALSE	TRUE
AT1G16445		S-adenosyl-L-methionine-dependent methyltransferases superfamily protein	Uncertain	Uncertain	4.33843	3.74336	0	FALSE	FALSE	FALSE	FALSE	FALSE
AT1G16460	RDH2	rhodanese homologue 2	Present	Present	49.0835	24.9577	0	FALSE	FALSE	FALSE	FALSE	FALSE
AT1G16470	PAB1	proteasome subunit PAB1	Uncertain	Present	116.155	49.0599	0	FALSE	FALSE	FALSE	FALSE	FALSE
AT1G16480		Tetratricopeptide repeat (TPR)-like superfamily protein	Absent	Uncertain	1.39008	0	0	FALSE	FALSE	FALSE	FALSE	FALSE
AT1G16490	MYB58	myb domain protein 58	Absent	Uncertain	8.05806	0	0	FALSE	FALSE	FALSE	FALSE	FALSE
AT1G16500		filamentous hemagglutinin transporter	Absent	Present	6.91128	0	0	FALSE	FALSE	FALSE	FALSE	FALSE
AT1G16510	SAUR41,SMALL AUXIN UPREGULATED 41	SAUR-like auxin-responsive protein family	Absent	Uncertain	3.80615	0	0	FALSE	FALSE	FALSE	FALSE	FALSE
AT1G16515		transmembrane protein	Absent	Uncertain	3.5237	0	0	FALSE	FALSE	FALSE	FALSE	FALSE
AT1G16520		interactor of constitutive active ROPs protein	Present	Present	17.9684	20.7846	3	TRUE	FALSE	FALSE	FALSE	FALSE		S208	S217, S245			S208, S217, S245			3
AT1G16530	ASL9	ASYMMETRIC LEAVES 2-like 9	Absent	Uncertain	0.978659	0	0	FALSE	FALSE	FALSE	FALSE	FALSE
AT1G16540	ABA3	molybdenum cofactor sulfurase (LOS5) (ABA3)	Absent	Present	11.5437	0	0	FALSE	FALSE	FALSE	FALSE	FALSE
AT1G16560		Per1-like family protein	Present	Present	70.5871	29.782	0	FALSE	FALSE	FALSE	FALSE	FALSE
AT1G16570		UDP-Glycosyltransferase superfamily protein	Present	Present	19.0857	22.262	0	FALSE	FALSE	FALSE	FALSE	FALSE
AT1G16590	REV7	DNA-binding HORMA family protein	Absent	Uncertain	4.2712	0	0	FALSE	FALSE	FALSE	FALSE	FALSE
AT1G16610	SR45	arginine/serine-rich 45	Present	Present	34.3876	34.0906	15	TRUE	FALSE	FALSE	FALSE	FALSE		S307	S67, S77, S88, S183, S227, S245, S256, S278, S281, S294, S87, S274, S182, T218	S245, S256, S278, S307, S67, S77	S245	S183, S227, S245, S256, S278, S281, S294, S307, S67, S77, S88	6	1	11
AT1G16630		transmembrane protein	Absent	Uncertain	3.05824	0	0	FALSE	FALSE	FALSE	FALSE	FALSE
AT1G16640		AP2/B3-like transcriptional factor family protein	Absent	Absent	1.18929	0	0	FALSE	FALSE	FALSE	FALSE	FALSE
AT1G16650		S-adenosyl-L-methionine-dependent methyltransferases superfamily protein	Absent	Uncertain	5.02451	0	0	FALSE	FALSE	FALSE	FALSE	FALSE
AT1G16670		Protein kinase superfamily protein	Uncertain	Present	18.3638	20.5353	0	FALSE	TRUE	FALSE	FALSE	TRUE
AT1G16680		Chaperone DnaJ-domain superfamily protein	Absent	Present	16.0853	0	0	FALSE	FALSE	FALSE	FALSE	FALSE
AT1G16690		Enhancer of polycomb-like transcription factor protein	Absent	Present	6.67908	0	0	FALSE	FALSE	FALSE	FALSE	FALSE
AT1G16700		Alpha-helical ferredoxin	Present	Present	62.6722	42.8207	0	FALSE	FALSE	FALSE	FALSE	FALSE
AT1G16705		p300/CBP acetyltransferase-related protein-like protein	Absent	Absent	0.659404	0	0	FALSE	FALSE	FALSE	FALSE	FALSE
AT1G16710	HAC12	histone acetyltransferase of the CBP family 12	Absent	Present	13.4947	0	0	FALSE	FALSE	FALSE	FALSE	FALSE
AT1G16720	HCF173	high chlorophyll fluorescence phenotype 173	Uncertain	Present	35.2273	8.09579	0	FALSE	FALSE	FALSE	FALSE	FALSE
AT1G16730	UP6	hypothetical protein	Present	Uncertain	6.0204	23.0736	1	FALSE	FALSE	FALSE	FALSE	FALSE			S50		S50	S50		1	1
AT1G16740		Ribosomal protein L20	Uncertain	Present	34.9967	15.3485	0	FALSE	FALSE	FALSE	FALSE	FALSE
AT1G16750		GPI-anchored adhesin-like protein%2C putative (Protein of unknown function%2C DUF547)	Absent	Present	8.79879	0	0	FALSE	FALSE	FALSE	FALSE	FALSE
AT1G16760		kinase with adenine nucleotide alpha hydrolases-like domain-containing protein	Absent	Absent	0	0	0	FALSE	TRUE	FALSE	FALSE	TRUE
AT1G16770		hypothetical protein	Present	Absent	2.06774	33.0684	0	FALSE	FALSE	FALSE	FALSE	FALSE
AT1G16780	VHP2%3B2	Inorganic H pyrophosphatase family protein	Present	Present	12.3661	35.4736	0	FALSE	FALSE	FALSE	FALSE	FALSE
AT1G16790		ribosomal protein-like protein	Present	Present	17.5754	23.4158	0	FALSE	FALSE	FALSE	FALSE	FALSE
AT1G16800		P-loop containing nucleoside triphosphate hydrolases superfamily protein	Absent	Uncertain	2.84503	0	0	FALSE	FALSE	FALSE	FALSE	TRUE
AT1G16810		7-dehydrocholesterol reductase-like protein	Uncertain	Present	159.538	15.1407	0	FALSE	FALSE	FALSE	FALSE	FALSE
AT1G16820		vacuolar ATP synthase catalytic subunit-related / V-ATPase-related / vacuolar proton pump-like protein	Absent	Uncertain	3.51838	0	0	FALSE	FALSE	FALSE	FALSE	FALSE
AT1G16825		Reticulon family protein	Absent	Present	8.0408	0	0	FALSE	FALSE	FALSE	FALSE	FALSE
AT1G16830		Pentatricopeptide repeat (PPR) superfamily protein	Absent	Uncertain	1.89556	0	0	FALSE	FALSE	FALSE	FALSE	FALSE
AT1G16840		hypothetical protein	Absent	Present	55.6261	0	0	FALSE	FALSE	FALSE	FALSE	FALSE
AT1G16850		transmembrane protein	Present	Present	28.3307	47.6986	0	FALSE	FALSE	FALSE	FALSE	FALSE
AT1G16860		Ubiquitin-specific protease family C19-related protein	Present	Uncertain	0	55.0706	15	TRUE	FALSE	FALSE	FALSE	FALSE	S76, S105, S64, S74	S72, S95, S103	S137, S169, S45, S124, S125, S129, S111, T109	S137, S169, S76	S45		3	1
AT1G16870		mitochondrial 28S ribosomal protein S29-like protein	Present	Present	25.1925	22.823	0	FALSE	FALSE	FALSE	FALSE	FALSE
AT1G16880	ACR11	uridylyltransferase-like protein	Present	Present	206.506	31.8791	0	FALSE	FALSE	FALSE	FALSE	FALSE
AT1G16890	UBC36	ubiquitin-conjugating enzyme 36	Present	Present	191.246	59.1124	0	FALSE	FALSE	FALSE	FALSE	FALSE
AT1G16900	EBS3	Alg9-like mannosyltransferase family	Present	Present	18.5457	34.4046	0	FALSE	FALSE	FALSE	FALSE	FALSE
AT1G16905		Curculin-like (mannose-binding) lectin family protein	Absent	Uncertain	2.15145	0	0	FALSE	FALSE	FALSE	FALSE	FALSE
AT1G16910	LSH8	LIGHT-DEPENDENT SHORT HYPOCOTYLS-like protein (DUF640)	Absent	Absent	0.114062	0	0	FALSE	FALSE	FALSE	FALSE	FALSE
AT1G16916		transmembrane protein	Absent	Present	9.47736	0	0	FALSE	FALSE	FALSE	FALSE	FALSE
AT1G16920	RABA1b	RAB GTPase homolog A1B	Present	Present	66.7232	72.2362	0	FALSE	FALSE	FALSE	FALSE	FALSE
AT1G16930		F-box/RNI-like/FBD-like domains-containing protein	Uncertain	Present	12.7581	8.25183	0	FALSE	FALSE	FALSE	FALSE	FALSE
AT1G16940		F-box/RNI-like/FBD-like domains-containing protein	Absent	Absent	0	0	0	FALSE	FALSE	FALSE	FALSE	FALSE
AT1G16945		F-box/FBD/LRR protein	Absent	Uncertain	0	0	0	FALSE	FALSE	FALSE	FALSE	FALSE
AT1G16950		transmembrane protein	Absent	Absent	0	0	0	FALSE	FALSE	FALSE	FALSE	FALSE
AT1G16960		Ubiquitin domain-containing protein	Absent	Present	8.45291	0	0	FALSE	FALSE	FALSE	FALSE	FALSE
AT1G16970	KU70	ATP-dependent DNA helicase 2 subunit Ku70-like protein	Absent	Present	13.2749	0	1	FALSE	FALSE	FALSE	FALSE	FALSE			S553
AT1G16980	TPS2	trehalose-6-phosphate synthase	Absent	Absent	0.000392207	0	0	FALSE	FALSE	FALSE	FALSE	FALSE
AT1G17000	TPS3	trehalose-phosphatase/synthase 3	Absent	Absent	0	0	0	FALSE	FALSE	FALSE	FALSE	FALSE
AT1G17010		2-oxoglutarate (2OG) and Fe(II)-dependent oxygenase superfamily protein	Uncertain	Absent	0.438382	14.403	0	FALSE	FALSE	FALSE	FALSE	FALSE
AT1G17020	SRG1	senescence-related gene 1	Present	Present	25.2624	26.2136	0	FALSE	FALSE	FALSE	FALSE	FALSE
AT1G17030		hypothetical protein	Absent	Uncertain	3.28641	0	0	FALSE	FALSE	FALSE	FALSE	FALSE
AT1G17040	SHA	SH2 domain protein A	Absent	Uncertain	4.48945	0	0	FALSE	FALSE	FALSE	FALSE	FALSE
AT1G17050	SPS2	solanesyl diphosphate synthase 2	Absent	Present	21.0872	0	0	FALSE	FALSE	FALSE	FALSE	FALSE
AT1G17060	CYP72C1	cytochrome p450 72c1	Absent	Present	40.6413	0	0	FALSE	FALSE	FALSE	FALSE	FALSE
AT1G17065		hypothetical protein	Absent	Uncertain	0	0	0	FALSE	FALSE	FALSE	FALSE	FALSE
AT1G17070	STIPL1	GC-rich sequence DNA-binding factor-like protein with Tuftelin interacting domain-containing protein	Uncertain	Present	10.7598	12.1247	0	FALSE	FALSE	FALSE	FALSE	FALSE
AT1G17080		Ribosomal protein L18ae family	Absent	Present	116.303	0	0	FALSE	FALSE	FALSE	FALSE	FALSE
AT1G17090		transmembrane protein	Absent	Present	5.25986	0	0	FALSE	FALSE	FALSE	FALSE	FALSE
AT1G17100	HBP1	SOUL heme-binding family protein	Present	Present	39.0062	31.6776	0	FALSE	FALSE	FALSE	FALSE	FALSE
AT1G17110	UBP15	ubiquitin-specific protease 15	Absent	Present	25.7596	0	0	FALSE	FALSE	FALSE	FALSE	TRUE
AT1G17120	CAT8	cationic amino acid transporter 8	Present	Present	33.043	20.8423	0	FALSE	FALSE	FALSE	FALSE	FALSE
AT1G17130		coiled-coil protein (DUF572)	Present	Present	37.5125	22.0854	0	FALSE	FALSE	FALSE	FALSE	FALSE
AT1G17140	ICR1	interactor of constitutive active rops 1	Absent	Present	30.7011	0	0	FALSE	FALSE	FALSE	FALSE	FALSE
AT1G17145		RING/U-box superfamily protein	Absent	Present	31.7555	0	0	FALSE	FALSE	FALSE	FALSE	FALSE
AT1G17147		VQ motif-containing protein	Absent	Present	19.043	0	0	FALSE	FALSE	FALSE	FALSE	FALSE
AT1G17150		Pectin lyase-like superfamily protein	Absent	Absent	0.0113669	0	0	FALSE	FALSE	FALSE	FALSE	FALSE
AT1G17160		pfkB-like carbohydrate kinase family protein	Present	Present	26.318	55.7015	0	FALSE	FALSE	FALSE	FALSE	FALSE
AT1G17170	GSTU24	glutathione S-transferase TAU 24	Present	Present	52.7275	26.9833	0	FALSE	FALSE	FALSE	FALSE	FALSE
AT1G17180	GSTU25	glutathione S-transferase TAU 25	Uncertain	Present	46.1287	26.836	0	FALSE	FALSE	FALSE	FALSE	FALSE
AT1G17190	GSTU26	glutathione S-transferase tau 26	Present	Present	95.6387	26.82	0	FALSE	FALSE	FALSE	FALSE	FALSE
AT1G17200	CASPL2A1,CASP-like protein 2A1	Uncharacterized protein family (UPF0497)	Present	Present	86.5818	17.3925	0	FALSE	FALSE	FALSE	FALSE	FALSE
AT1G17210	ILP1	IAP-like protein 1	Present	Present	56.1753	27.2333	15	TRUE	FALSE	FALSE	FALSE	FALSE	S322, S505, S547, S554	S552, S24, S26, S28	S463, S473, S762, S790, S476, S769, S285	S322, S463, S473, S505, S547	S473, S505, S554, S762, S790		5	5
AT1G17220	FUG1	Translation initiation factor 2%2C small GTP-binding protein	Present	Present	64.4612	36.9776	0	FALSE	FALSE	FALSE	FALSE	FALSE
AT1G17230		Leucine-rich receptor-like protein kinase family protein	Absent	Present	9.96775	0	0	FALSE	TRUE	FALSE	FALSE	TRUE
AT1G17235	RTFL11	ROTUNDIFOLIA like 11	Absent	Absent	0.149069	0	0	FALSE	FALSE	FALSE	FALSE	FALSE
AT1G17240	RLP2	receptor like protein 2	Absent	Uncertain	1.33675	0	0	FALSE	TRUE	FALSE	FALSE	FALSE
AT1G17250	RLP3	receptor like protein 3	Absent	Absent	0.485382	0	0	FALSE	TRUE	FALSE	FALSE	FALSE
AT1G17260	AHA10	autoinhibited H[+]-ATPase isoform 10	Present	Uncertain	1.42265	67.6292	0	FALSE	FALSE	FALSE	FALSE	FALSE
AT1G17270		O-fucosyltransferase family protein	Absent	Present	7.21563	0	0	FALSE	FALSE	FALSE	FALSE	FALSE
AT1G17280	UBC34	ubiquitin-conjugating enzyme 34	Absent	Present	43.9648	0	0	FALSE	FALSE	FALSE	FALSE	FALSE
AT1G17285		transmembrane protein	Absent	Uncertain	9.22388	0	0	FALSE	FALSE	FALSE	FALSE	FALSE
AT1G17290	AlaAT1	alanine aminotransferas	Present	Present	68.8328	84.8746	0	FALSE	FALSE	FALSE	FALSE	FALSE
AT1G17300		hypothetical protein	Absent	Present	5.21957	0	0	FALSE	FALSE	FALSE	FALSE	FALSE
AT1G17310		MADS-box transcription factor family protein	Absent	Absent	0.720139	0	0	FALSE	FALSE	FALSE	FALSE	FALSE
AT1G17330		Metal-dependent phosphohydrolase	Uncertain	Present	22.3243	4.17577	0	FALSE	FALSE	FALSE	FALSE	FALSE
AT1G17340	SAC5,suppressor of actin 5	Phosphoinositide phosphatase family protein	Uncertain	Present	23.6183	12.1581	0	FALSE	FALSE	FALSE	FALSE	FALSE
AT1G17345	SAUR77,SMALL AUXIN UPREGULATED RNA 77	SAUR-like auxin-responsive protein family	Absent	Uncertain	4.03782	0	0	FALSE	FALSE	FALSE	FALSE	FALSE
AT1G17350		NADH:ubiquinone oxidoreductase intermediate-associated protein 30	Uncertain	Present	12.1021	6.73486	0	FALSE	FALSE	FALSE	FALSE	FALSE
AT1G17360		LOW protein: protein phosphatase 1 regulatory subunit-like protein	Uncertain	Present	16.1515	10.0554	0	FALSE	FALSE	FALSE	FALSE	TRUE
AT1G17370	UBP1B	oligouridylate binding protein 1B	Present	Present	60.8729	28.3463	0	FALSE	FALSE	FALSE	FALSE	FALSE
AT1G17380	JAZ5	jasmonate-zim-domain protein 5	Absent	Absent	0.935833	0	0	FALSE	FALSE	FALSE	FALSE	FALSE
AT1G17400		hypothetical protein	Absent	Uncertain	2.64702	0	0	FALSE	FALSE	FALSE	FALSE	FALSE
AT1G17410		Nucleoside diphosphate kinase family protein	Absent	Present	14.2242	0	0	FALSE	FALSE	FALSE	FALSE	TRUE
AT1G17420	LOX3	lipoxygenase 3	Absent	Absent	0.49364	0	0	FALSE	FALSE	FALSE	FALSE	FALSE
AT1G17430		alpha/beta-Hydrolases superfamily protein	Absent	Present	24.7331	0	0	FALSE	FALSE	FALSE	FALSE	FALSE
AT1G17440	EER4	Transcription initiation factor TFIID subunit A	Uncertain	Present	27.7087	6.22462	0	FALSE	FALSE	FALSE	FALSE	FALSE
AT1G17450		B-block binding subunit of TFIIIC	Uncertain	Present	11.9193	7.41127	0	FALSE	FALSE	FALSE	FALSE	FALSE
AT1G17455	ELF4-L4	ELF4-like 4	Absent	Present	21.5382	0	0	FALSE	FALSE	FALSE	FALSE	FALSE
AT1G17460	TRFL3	TRF-like 3	Absent	Present	7.97322	0	0	FALSE	FALSE	FALSE	FALSE	FALSE
AT1G17470	DRG1	developmentally regulated G-protein 1	Present	Present	75.7196	59.473	0	FALSE	FALSE	FALSE	FALSE	FALSE
AT1G17480	IQD7	IQ-domain 7	Absent	Uncertain	1.66888	0	0	FALSE	FALSE	FALSE	FALSE	FALSE
AT1G17490		epidermal patterning factor-like protein	Absent	Present	28.0999	0	0	FALSE	FALSE	FALSE	FALSE	FALSE
AT1G17500		ATPase E1-E2 type family protein / haloacid dehalogenase-like hydrolase family protein	Uncertain	Present	28.6334	21.9878	0	FALSE	FALSE	FALSE	FALSE	FALSE
AT1G17510		hypothetical protein	Absent	Present	15.5461	0	0	FALSE	FALSE	FALSE	FALSE	FALSE
AT1G17520		Homeodomain-like/winged-helix DNA-binding family protein	Absent	Present	25.2907	0	0	FALSE	FALSE	FALSE	FALSE	FALSE
AT1G17530	TIM23-1	translocase of inner mitochondrial membrane 23	Absent	Present	61.2888	0	0	FALSE	FALSE	FALSE	FALSE	FALSE
AT1G17540		kinase with adenine nucleotide alpha hydrolases-like domain-containing protein	Absent	Absent	0.338682	0	0	FALSE	TRUE	FALSE	FALSE	TRUE
AT1G17545		Protein phosphatase 2C family protein	Absent	Absent	0	0	0	FALSE	FALSE	FALSE	FALSE	FALSE
AT1G17550	HAB2	homology to ABI2	Uncertain	Present	37.2401	9.16596	0	FALSE	FALSE	TRUE	FALSE	FALSE
AT1G17560	HLL	Ribosomal protein L14p/L23e family protein	Absent	Uncertain	6.83386	0	0	FALSE	FALSE	FALSE	FALSE	FALSE
AT1G17580	MYA1	myosin 1	Present	Present	18.1961	56.9352	0	FALSE	FALSE	FALSE	FALSE	TRUE
AT1G17590	NF-YA8	nuclear factor Y%2C subunit A8	Absent	Uncertain	4.40583	0	0	FALSE	FALSE	FALSE	FALSE	FALSE
AT1G17600		Disease resistance protein (TIR-NBS-LRR class) family	Absent	Absent	0.237345	0	0	FALSE	FALSE	FALSE	FALSE	TRUE
AT1G17610	CHS1,CHILLING SENSITIVE 1	Disease resistance protein (TIR-NBS class)	Absent	Absent	0.152301	0	1	FALSE	FALSE	FALSE	FALSE	FALSE			S50
AT1G17615		Disease resistance protein (TIR-NBS class)	Absent	Absent	0.00314114	0	1	FALSE	FALSE	FALSE	FALSE	FALSE			S3
AT1G17620		Late embryogenesis abundant (LEA) hydroxyproline-rich glycoprotein family	Present	Present	86.0047	54.9982	0	FALSE	FALSE	FALSE	FALSE	FALSE
AT1G17630		Pentatricopeptide repeat (PPR-like) superfamily protein	Absent	Uncertain	1.0638	0	0	FALSE	FALSE	FALSE	FALSE	FALSE
AT1G17640		RNA-binding (RRM/RBD/RNP motifs) family protein	Uncertain	Present	11.2155	4.7471	0	FALSE	FALSE	FALSE	FALSE	FALSE
AT1G17650	GLYR2	glyoxylate reductase 2	Present	Present	17.1935	35.0785	0	FALSE	FALSE	FALSE	FALSE	FALSE
AT1G17665		CA-responsive protein	Absent	Present	6.7296	0	0	FALSE	FALSE	FALSE	FALSE	FALSE
AT1G17680		tetratricopeptide repeat (TPR)-containing protein	Uncertain	Present	19.5444	5.61629	1	FALSE	FALSE	FALSE	FALSE	FALSE			S608		S608			1
AT1G17690	NOF1	U3 small nucleolar RNA-associated protein	Uncertain	Present	12.0815	7.98804	0	FALSE	FALSE	FALSE	FALSE	FALSE
AT1G17700	PRA1.F1	prenylated RAB acceptor 1.F1	Uncertain	Present	23.484	13.7513	1	FALSE	FALSE	FALSE	FALSE	FALSE			S10
AT1G17710	PEPC1	Pyridoxal phosphate phosphatase-related protein	Absent	Uncertain	4.48577	0	0	FALSE	FALSE	FALSE	FALSE	FALSE
AT1G17720	ATB BETA	Protein phosphatase 2A%2C regulatory subunit PR55	Present	Present	55.0119	60.5222	0	FALSE	FALSE	TRUE	FALSE	FALSE
AT1G17730	VPS46.1	vacuolar protein sorting 46.1	Present	Present	53.5022	18.9073	0	FALSE	FALSE	FALSE	FALSE	FALSE
AT1G17744		hypothetical protein	Absent	Absent	0.400693	0	0	FALSE	FALSE	FALSE	FALSE	FALSE
AT1G17745	PGDH	D-3-phosphoglycerate dehydrogenase	Present	Present	32.8445	52.9934	1	FALSE	FALSE	FALSE	FALSE	FALSE			S71		S71			1
AT1G17750	PEPR2	PEP1 receptor 2	Absent	Uncertain	1.83797	0	0	FALSE	TRUE	FALSE	FALSE	TRUE
AT1G17760	CSTF77	Tetratricopeptide repeat (TPR)-like superfamily protein	Uncertain	Present	15.2125	7.23795	0	FALSE	FALSE	FALSE	FALSE	FALSE
AT1G17770	SUVH7	histone-lysine N-methyltransferase%2C H3 lysine-9 specific SUVH3-like protein	Absent	Absent	0	0	0	FALSE	FALSE	FALSE	FALSE	FALSE
AT1G17780		transmembrane protein	Absent	Present	22.9541	0	0	FALSE	FALSE	FALSE	FALSE	FALSE
AT1G17790		DNA-binding bromodomain-containing protein	Uncertain	Present	9.31077	9.92381	0	FALSE	FALSE	FALSE	FALSE	FALSE
AT1G17800	ENODL22	early nodulin-like protein 22	Absent	Absent	0	0	0	FALSE	FALSE	FALSE	FALSE	FALSE
AT1G17810	BETA-TIP	beta-tonoplast intrinsic protein	Present	Present	54.1131	27.0241	0	FALSE	FALSE	FALSE	FALSE	FALSE
AT1G17820		testis-expressed sequence 2-like protein (DUF2404)	Absent	Present	9.42973	0	1	FALSE	FALSE	FALSE	FALSE	FALSE			S746			S746			1
AT1G17830		hypothetical protein (DUF789)	Absent	Uncertain	7.94877	0	0	FALSE	FALSE	FALSE	FALSE	FALSE
AT1G17840	ABCG11	white-brown complex-like protein	Present	Present	97.6727	58.1746	0	FALSE	FALSE	FALSE	FALSE	FALSE
AT1G17850		Rhodanese/Cell cycle control phosphatase superfamily protein	Uncertain	Present	12.2233	9.61683	0	FALSE	FALSE	FALSE	FALSE	FALSE
AT1G17860		Kunitz family trypsin and protease inhibitor protein	Present	Present	265.736	25.0411	0	FALSE	FALSE	FALSE	FALSE	FALSE
AT1G17870	EGY3	ethylene-dependent gravitropism-deficient and yellow-green-like 3	Absent	Uncertain	6.31383	0	0	FALSE	FALSE	FALSE	FALSE	FALSE
AT1G17880	BTF3	basic transcription factor 3	Present	Present	247.941	54.5215	2	FALSE	FALSE	FALSE	FALSE	FALSE			S164, S165
AT1G17890	GER2	NAD(P)-binding Rossmann-fold superfamily protein	Present	Present	34.9729	53.824	0	FALSE	FALSE	FALSE	FALSE	FALSE
AT1G17910		Wall-associated kinase family protein	Uncertain	Absent	0.0396195	12.7577	0	FALSE	TRUE	FALSE	FALSE	TRUE
AT1G17920	HDG12	homeodomain GLABROUS 12	Absent	Uncertain	6.13096	0	0	FALSE	FALSE	FALSE	FALSE	FALSE
AT1G17930	MAIN,MAINTENANCE OF MERISTEMS	Aminotransferase-like%2C plant mobile domain family protein	Absent	Present	9.97933	0	0	FALSE	FALSE	FALSE	FALSE	FALSE
AT1G17940		Endosomal targeting BRO1-like domain-containing protein	Present	Present	14.7566	30.0104	0	FALSE	FALSE	FALSE	FALSE	FALSE
AT1G17950	MYB52	myb domain protein 52	Absent	Uncertain	1.45864	0	0	FALSE	FALSE	FALSE	FALSE	FALSE
AT1G17960		Threonyl-tRNA synthetase	Absent	Present	12.8246	0	0	FALSE	FALSE	FALSE	FALSE	FALSE
AT1G17970		RING/U-box superfamily protein	Absent	Present	12.3441	0	0	FALSE	FALSE	FALSE	FALSE	FALSE
AT1G17980	PAPS1	poly(A) polymerase 1	Present	Present	24.6511	24.475	1	FALSE	FALSE	FALSE	FALSE	FALSE			S532			S532			1
AT1G17990		FMN-linked oxidoreductases superfamily protein	Uncertain	Uncertain	2.30884	19.1194	0	FALSE	FALSE	FALSE	FALSE	FALSE
AT1G18000		Major facilitator superfamily protein	Uncertain	Absent	0.889682	5.99758	0	FALSE	FALSE	FALSE	FALSE	FALSE
AT1G18010		Major facilitator superfamily protein	Uncertain	Uncertain	0	5.99758	0	FALSE	FALSE	FALSE	FALSE	FALSE
AT1G18020		FMN-linked oxidoreductases superfamily protein	Uncertain	Uncertain	0	19.1194	0	FALSE	FALSE	FALSE	FALSE	FALSE
AT1G18030		Protein phosphatase 2C family protein	Absent	Present	16.8151	0	0	FALSE	FALSE	TRUE	FALSE	FALSE
AT1G18040	CDKD1%3B3	cyclin-dependent kinase D1%3B3	Uncertain	Present	7.94957	16.0564	0	FALSE	TRUE	FALSE	FALSE	TRUE
AT1G18050		SWAP/surp RNA-binding domain protein	Absent	Absent	0.00398989	0	0	FALSE	FALSE	FALSE	FALSE	FALSE
AT1G18060		microbial collagenase	Absent	Present	11.6319	0	0	FALSE	FALSE	FALSE	FALSE	FALSE
AT1G18070		Translation elongation factor EF1A/initiation factor IF2gamma family protein	Present	Present	73.9605	76.2766	1	FALSE	FALSE	FALSE	FALSE	FALSE			S542
AT1G18080	ATARCA	Transducin/WD40 repeat-like superfamily protein	Present	Present	236.695	100.908	0	FALSE	FALSE	FALSE	FALSE	TRUE
AT1G18090		5'-3' exonuclease family protein	Absent	Present	8.20504	0	0	FALSE	FALSE	FALSE	FALSE	FALSE
AT1G18100	E12A11	PEBP (phosphatidylethanolamine-binding protein) family protein	Present	Uncertain	4.17648	24.1854	0	FALSE	FALSE	FALSE	FALSE	FALSE
AT1G18130		Class II aaRS and biotin synthetases superfamily protein	Absent	Absent	0.00122535	0	0	FALSE	FALSE	FALSE	FALSE	FALSE
AT1G18140	LAC1	laccase 1	Absent	Uncertain	6.61508	0	0	FALSE	FALSE	FALSE	FALSE	FALSE
AT1G18150	ATMPK8	Protein kinase superfamily protein	Present	Present	30.127	43.7739	1	FALSE	TRUE	FALSE	FALSE	TRUE			S548
AT1G18160	PK SP	Protein kinase superfamily protein	Uncertain	Present	36.6302	11.7584	1	FALSE	TRUE	FALSE	FALSE	TRUE			S462	S462			1
AT1G18170		FKBP-like peptidyl-prolyl cis-trans isomerase family protein	Uncertain	Present	26.5497	11.7575	0	FALSE	FALSE	FALSE	FALSE	FALSE
AT1G18180		3-oxo-5-alpha-steroid 4-dehydrogenase (DUF1295)	Absent	Uncertain	2.53511	0	0	FALSE	FALSE	FALSE	FALSE	FALSE
AT1G18190	GC2	golgin Putative 2	Present	Present	13.7028	21.0572	2	FALSE	FALSE	FALSE	FALSE	FALSE			S43, S246	S246		S246, S43	1		2
AT1G18193		hypothetical protein	Absent	Uncertain	0	0	0	FALSE	FALSE	FALSE	FALSE	FALSE
AT1G18197		GCK domain protein	Absent	Uncertain	0	0	0	FALSE	FALSE	FALSE	FALSE	FALSE
AT1G18200	RABA6b	Rab GTPase-like A1I protein	Uncertain	Present	12.0731	21.834	0	FALSE	FALSE	FALSE	FALSE	FALSE
AT1G18210		Calcium-binding EF-hand family protein	Present	Present	80.9451	26.7588	5	TRUE	FALSE	FALSE	FALSE	FALSE		S125, S54, T53, S123	S86		S125			1
AT1G18220	PUP9	purine permease 9	Absent	Absent	0	0	0	FALSE	FALSE	FALSE	FALSE	FALSE
AT1G18250	ATLP-1	Pathogenesis-related thaumatin superfamily protein	Uncertain	Present	10.3216	6.18679	0	FALSE	FALSE	FALSE	FALSE	FALSE
AT1G18260	EBS5	HCP-like superfamily protein	Present	Present	50.156	42.484	0	FALSE	FALSE	FALSE	FALSE	FALSE
AT1G18265		zein-binding protein (Protein of unknown function%2C DUF593)	Absent	Uncertain	2.59535	0	0	FALSE	FALSE	FALSE	FALSE	FALSE
AT1G18270		ketose-bisphosphate aldolase class-II family protein	Present	Present	78.1406	81.0525	0	FALSE	FALSE	FALSE	FALSE	FALSE
AT1G18280	LTPG3,glycosylphosphatidylinositol-anchored lipid protein transfer 3	Bifunctional inhibitor/lipid-transfer protein/seed storage 2S albumin superfamily protein	Absent	Uncertain	6.83265	0	0	FALSE	FALSE	FALSE	FALSE	FALSE
AT1G18290		DUF4228 domain protein	Absent	Present	15.0326	0	0	FALSE	FALSE	FALSE	FALSE	FALSE
AT1G18300	NUDT4	nudix hydrolase homolog 4	Absent	Present	17.0908	0	0	FALSE	FALSE	FALSE	FALSE	FALSE
AT1G18310		glycosyl hydrolase family 81 protein	Absent	Absent	0.0642817	0	0	FALSE	FALSE	FALSE	FALSE	FALSE
AT1G18320		Mitochondrial import inner membrane translocase subunit Tim17/Tim22/Tim23 family protein	Uncertain	Uncertain	2.10999	9.45018	0	FALSE	FALSE	FALSE	FALSE	FALSE
AT1G18330	EPR1	Homeodomain-like superfamily protein	Absent	Present	32.5357	0	0	FALSE	FALSE	FALSE	FALSE	FALSE
AT1G18335		Acyl-CoA N-acyltransferases (NAT) superfamily protein	Absent	Present	9.8938	0	0	FALSE	FALSE	FALSE	FALSE	FALSE
AT1G18340		basal transcription factor complex subunit-like protein	Absent	Present	13.4046	0	0	FALSE	FALSE	FALSE	FALSE	FALSE
AT1G18350	MKK7	MAP kinase kinase 7	Absent	Absent	0.204805	0	0	FALSE	TRUE	FALSE	FALSE	TRUE
AT1G18360		alpha/beta-Hydrolases superfamily protein	Absent	Present	10.8352	0	0	FALSE	FALSE	FALSE	FALSE	FALSE
AT1G18370	HIK	ATP binding microtubule motor family protein	Absent	Uncertain	4.53305	0	0	FALSE	FALSE	FALSE	FALSE	TRUE
AT1G18390	LRK10L1.1,Leaf rust 10 disease-resistance locus receptor- like protein kinase-like 1.1,LRK10L1.2,Leaf rust 10 disease-resistance locus receptor- like protein kinase-like 1.2	Serine/Threonine kinase family catalytic domain protein	Uncertain	Present	16.9162	6.47795	0	FALSE	TRUE	FALSE	FALSE	TRUE
AT1G18400	BEE1	BR enhanced expression 1	Absent	Present	20.3241	0	0	FALSE	FALSE	FALSE	FALSE	FALSE
AT1G18410		P-loop containing nucleoside triphosphate hydrolases superfamily protein	Uncertain	Absent	0.0474128	12.7058	0	FALSE	FALSE	FALSE	FALSE	TRUE
AT1G18420		aluminum activated malate transporter family protein	Absent	Absent	1.145	0	0	FALSE	FALSE	FALSE	FALSE	FALSE
AT1G18440		Peptidyl-tRNA hydrolase family protein	Uncertain	Present	11.1179	6.9476	0	FALSE	FALSE	FALSE	FALSE	FALSE
AT1G18450	ARP4	actin-related protein 4	Present	Present	41.3531	56.0909	0	FALSE	FALSE	FALSE	FALSE	FALSE
AT1G18460		alpha/beta-Hydrolases superfamily protein	Uncertain	Present	35.2091	11.6823	0	FALSE	FALSE	FALSE	FALSE	FALSE
AT1G18470		Transmembrane Fragile-X-F-associated protein	Absent	Present	45.881	0	0	FALSE	FALSE	FALSE	FALSE	FALSE
AT1G18480	SLP2	Calcineurin-like metallo-phosphoesterase superfamily protein	Uncertain	Present	20.8446	11.7514	0	FALSE	FALSE	FALSE	FALSE	FALSE
AT1G18485		Pentatricopeptide repeat (PPR) superfamily protein	Absent	Uncertain	5.48155	0	0	FALSE	FALSE	FALSE	FALSE	FALSE
AT1G18486		transmembrane protein	Absent	Absent	0.00824846	0	0	FALSE	FALSE	FALSE	FALSE	FALSE
AT1G18490	PCO3,plant cysteine oxidase 3	2-aminoethanethiol dioxygenase%2C putative (DUF1637)	Uncertain	Present	13.0146	8.38865	0	FALSE	FALSE	FALSE	FALSE	FALSE
AT1G18500	MAML-4	methylthioalkylmalate synthase-like 4	Present	Present	52.9504	63.8634	0	FALSE	FALSE	FALSE	FALSE	FALSE
AT1G18510	TET16	tetraspanin	Absent	Absent	0	0	0	FALSE	FALSE	FALSE	FALSE	FALSE
AT1G18520	TET11	tetraspanin11	Absent	Absent	0.00769686	0	0	FALSE	FALSE	FALSE	FALSE	FALSE
AT1G18530		EF hand calcium-binding protein family	Absent	Absent	0.077759	0	0	FALSE	FALSE	FALSE	FALSE	FALSE
AT1G18540		Ribosomal protein L6 family protein	Present	Present	204.015	87.7187	0	FALSE	FALSE	FALSE	FALSE	FALSE
AT1G18550		ATP binding microtubule motor family protein	Absent	Uncertain	5.21649	0	0	FALSE	FALSE	FALSE	FALSE	TRUE
AT1G18560		BED zinc finger and hAT dimerization domain-containing protein	Absent	Uncertain	4.56937	0	0	FALSE	FALSE	FALSE	FALSE	FALSE
AT1G18570	MYB51	myb domain protein 51	Absent	Present	29.4794	0	0	FALSE	FALSE	FALSE	FALSE	FALSE
AT1G18580	GAUT11	galacturonosyltransferase 11	Present	Present	20.8069	21.8121	0	FALSE	FALSE	FALSE	FALSE	FALSE
AT1G18590	SOT17	sulfotransferase 17	Present	Present	8.99498	25.9997	0	FALSE	FALSE	FALSE	FALSE	FALSE
AT1G18600	RBL12	RHOMBOID-like protein 12	Absent	Present	15.3144	0	0	FALSE	FALSE	FALSE	FALSE	FALSE
AT1G18610		Galactose oxidase/kelch repeat superfamily protein	Uncertain	Present	8.50174	8.44636	0	FALSE	FALSE	FALSE	FALSE	FALSE
AT1G18620	TRM3	LONGIFOLIA protein	Absent	Present	28.7809	0	0	FALSE	FALSE	FALSE	FALSE	TRUE
AT1G18630	GR-RBP6	glycine-rich RNA-binding protein 6	Uncertain	Present	16.8736	7.06629	0	FALSE	FALSE	FALSE	FALSE	FALSE
AT1G18640	PSP	3-phosphoserine phosphatase	Present	Present	20.2567	23.4733	0	FALSE	FALSE	FALSE	FALSE	FALSE
AT1G18650	PDCB3	plasmodesmata callose-binding protein 3	Absent	Present	30.6205	0	0	FALSE	FALSE	FALSE	FALSE	FALSE
AT1G18660		zinc finger (C3HC4-type RING finger) family protein	Uncertain	Present	34.9839	11.8058	0	FALSE	FALSE	FALSE	FALSE	FALSE
AT1G18670	IBS1	Protein kinase superfamily protein	Absent	Present	8.28318	0	0	FALSE	TRUE	FALSE	FALSE	TRUE
AT1G18680		HNH endonuclease domain-containing protein	Absent	Present	7.91565	0	0	FALSE	FALSE	FALSE	FALSE	FALSE
AT1G18690	XXT4	Galactosyl transferase GMA12/MNN10 family protein	Uncertain	Present	6.18964	39.8517	0	FALSE	FALSE	FALSE	FALSE	FALSE
AT1G18700		DNAJ heat shock N-terminal domain-containing protein	Present	Present	31.671	30.3869	0	FALSE	FALSE	FALSE	FALSE	FALSE
AT1G18710	MYB47	myb domain protein 47	Absent	Uncertain	1.15898	0	0	FALSE	FALSE	FALSE	FALSE	FALSE
AT1G18720		ER membrane protein%2C putative (DUF962)	Absent	Present	88.6666	0	0	FALSE	FALSE	FALSE	FALSE	FALSE
AT1G18730	PnsB4	NDH dependent flow 6	Absent	Present	33.4872	0	0	FALSE	FALSE	FALSE	FALSE	FALSE
AT1G18740		ROH1%2C putative (DUF793)	Uncertain	Present	47.5344	8.11015	1	FALSE	FALSE	FALSE	FALSE	FALSE			S203
AT1G18750	AGL65	AGAMOUS-like 65	Absent	Uncertain	2.63707	0	0	FALSE	FALSE	FALSE	FALSE	FALSE
AT1G18760		Zinc finger%2C C3HC4 type (RING finger) family protein	Absent	Absent	0	0	0	FALSE	FALSE	FALSE	FALSE	FALSE
AT1G18770		RING/U-box superfamily protein	Absent	Absent	0	0	0	FALSE	FALSE	FALSE	FALSE	FALSE
AT1G18773		acyl thioesterase-like protein	Absent	Present	10.0329	0	0	FALSE	FALSE	FALSE	FALSE	FALSE
AT1G18780		RING/U-box superfamily protein	Absent	Absent	0.00046067	0	0	FALSE	FALSE	FALSE	FALSE	FALSE
AT1G18790	RKD1	RWP-RK domain-containing protein	Absent	Absent	0.180357	0	0	FALSE	FALSE	FALSE	FALSE	FALSE
AT1G18800	NRP2	NAP1-related protein 2	Present	Present	29.8007	27.0859	0	FALSE	FALSE	FALSE	FALSE	FALSE
AT1G18810		phytochrome kinase substrate-like protein	Absent	Uncertain	3.30367	0	0	FALSE	FALSE	FALSE	FALSE	FALSE
AT1G18830	SEC31A	Transducin/WD40 repeat-like superfamily protein	Absent	Absent	0.390923	0	0	FALSE	FALSE	FALSE	FALSE	FALSE
AT1G18835	MIF3	mini zinc finger	Uncertain	Uncertain	7.9197	6.2556	0	FALSE	FALSE	FALSE	FALSE	FALSE
AT1G18840	IQD30	IQ-domain 30	Present	Present	26.8101	28.9644	4	FALSE	FALSE	FALSE	FALSE	FALSE		S521, S293, S299, S528		S521			1
AT1G18850		hypothetical protein	Absent	Present	8.55245	0	0	FALSE	FALSE	FALSE	FALSE	FALSE
AT1G18860	WRKY61	WRKY DNA-binding protein 61	Absent	Uncertain	2.79529	0	0	FALSE	FALSE	FALSE	FALSE	FALSE
AT1G18870	ICS2	isochorismate synthase 2	Absent	Present	13.5481	0	0	FALSE	FALSE	FALSE	FALSE	FALSE
AT1G18871		hypothetical protein	Absent	Absent	0.261809	0	0	FALSE	FALSE	FALSE	FALSE	FALSE
AT1G18880	NRT1.9	Major facilitator superfamily protein	Uncertain	Present	38.8682	6.98218	0	FALSE	FALSE	FALSE	FALSE	FALSE
AT1G18890	CPK10	calcium-dependent protein kinase 1	Present	Present	27.5727	37.9641	0	FALSE	TRUE	FALSE	TRUE	TRUE
AT1G18900		Pentatricopeptide repeat (PPR) superfamily protein	Absent	Present	8.25478	0	0	FALSE	FALSE	FALSE	FALSE	FALSE
AT1G18910		zinc ion binding protein	Absent	Present	14.1649	0	1	FALSE	FALSE	FALSE	FALSE	FALSE			Y941
AT1G18940		Nodulin-like / Major Facilitator Superfamily protein	Absent	Uncertain	1.57776	0	0	FALSE	FALSE	FALSE	FALSE	FALSE
AT1G18950		DDT domain superfamily	Present	Present	17.3746	23.1001	1	FALSE	FALSE	FALSE	FALSE	FALSE			S12			S12			1
AT1G18960		myb-like HTH transcriptional regulator family protein	Absent	Absent	0.394018	0	0	FALSE	FALSE	FALSE	FALSE	FALSE
AT1G18970	GLP4	germin-like protein 4	Uncertain	Uncertain	16.3042	10.5995	0	FALSE	FALSE	FALSE	FALSE	FALSE
AT1G18975		hypothetical protein	Absent	Uncertain	0	0	0	FALSE	FALSE	FALSE	FALSE	FALSE
AT1G18980		RmlC-like cupins superfamily protein	Uncertain	Present	32.435	6.02457	0	FALSE	FALSE	FALSE	FALSE	FALSE
AT1G18990		myosin-binding protein%2C putative (Protein of unknown function%2C DUF593)	Uncertain	Uncertain	2.17183	7.00361	0	FALSE	FALSE	FALSE	FALSE	FALSE
AT1G19000		Homeodomain-like superfamily protein	Uncertain	Present	199.367	8.39213	0	FALSE	FALSE	FALSE	FALSE	FALSE
AT1G19010		hypothetical protein	Absent	Present	8.54068	0	0	FALSE	FALSE	FALSE	FALSE	FALSE
AT1G19020		CDP-diacylglycerol-glycerol-3-phosphate 3-phosphatidyltransferase	Present	Present	96.2281	16.4114	0	FALSE	FALSE	FALSE	FALSE	FALSE
AT1G19025		DNA repair metallo-beta-lactamase family protein	Uncertain	Uncertain	3.21908	8.65298	0	FALSE	FALSE	FALSE	FALSE	FALSE
AT1G19040		NAC (No Apical Meristem) domain transcriptional regulator superfamily protein	Absent	Absent	0	0	0	FALSE	FALSE	FALSE	FALSE	FALSE
AT1G19050	ARR7	response regulator 7	Absent	Present	10.6372	0	0	FALSE	FALSE	FALSE	FALSE	FALSE
AT1G19060		hypothetical protein (DUF626)	Absent	Absent	0	0	0	FALSE	FALSE	FALSE	FALSE	FALSE
AT1G19080	TTN10	GINS complex protein	Absent	Present	6.63259	0	0	FALSE	FALSE	FALSE	FALSE	FALSE
AT1G19070		F-box family protein	Absent	Uncertain	4.18115	0	0	FALSE	FALSE	FALSE	FALSE	FALSE
AT1G19086		hypothetical protein	Uncertain	Absent	0	18.6594	0	FALSE	FALSE	FALSE	FALSE	FALSE
AT1G19090	RKF2	receptor-like serine/threonine kinase 2	Absent	Absent	0.000431907	0	0	FALSE	TRUE	FALSE	FALSE	FALSE
AT1G19100	DMS11	Histidine kinase-%2C DNA gyrase B-%2C and HSP90-like ATPase family protein	Absent	Present	8.44952	0	0	FALSE	FALSE	FALSE	FALSE	FALSE
AT1G19110		inter-alpha-trypsin inhibitor heavy chain-like protein	Present	Present	58.7587	23.3629	0	FALSE	FALSE	FALSE	FALSE	FALSE
AT1G19115		hypothetical protein	Absent	Absent	0.793891	0	0	FALSE	FALSE	FALSE	FALSE	FALSE
AT1G19120	LSM1A	Small nuclear ribonucleoprotein family protein	Uncertain	Present	60.8192	14.213	0	FALSE	FALSE	FALSE	FALSE	FALSE
AT1G19130		RmlC-like jelly roll fold protein	Present	Present	50.7919	27.8792	0	FALSE	FALSE	FALSE	FALSE	FALSE
AT1G19140		ubiquinone biosynthesis COQ9-like protein	Present	Present	17.6127	25.1514	0	FALSE	FALSE	FALSE	FALSE	FALSE
AT1G19150	Lhca6	PSI type II chlorophyll a/b-binding protein (Lhca2*1)	Absent	Present	44.7548	0	0	FALSE	FALSE	FALSE	FALSE	FALSE
AT1G19160		F-box family protein	Absent	Absent	0.0567861	0	0	FALSE	FALSE	FALSE	FALSE	FALSE
AT1G19170		Pectin lyase-like superfamily protein	Absent	Present	14.7511	0	0	FALSE	FALSE	FALSE	FALSE	FALSE
AT1G19180	JAZ1	jasmonate-zim-domain protein 1	Absent	Present	38.961	0	0	FALSE	FALSE	FALSE	FALSE	FALSE
AT1G19190		alpha/beta-Hydrolases superfamily protein	Absent	Uncertain	3.41831	0	0	FALSE	FALSE	FALSE	FALSE	FALSE
AT1G19200		cyclin-dependent kinase%2C putative (DUF581)	Absent	Uncertain	4.13646	0	0	FALSE	FALSE	FALSE	FALSE	FALSE
AT1G19210		Integrase-type DNA-binding superfamily protein	Absent	Absent	0.558044	0	0	FALSE	FALSE	FALSE	FALSE	FALSE
AT1G19220	ARF19	auxin response factor 19	Uncertain	Present	10.8958	9.11239	0	FALSE	FALSE	FALSE	FALSE	FALSE
AT1G19230		Riboflavin synthase-like superfamily protein	Absent	Uncertain	4.67035	0	0	FALSE	FALSE	FALSE	FALSE	FALSE
AT1G19240		transmembrane protein	Absent	Present	20.7948	0	0	FALSE	FALSE	FALSE	FALSE	FALSE
AT1G19250	FMO1	flavin-dependent monooxygenase 1	Absent	Uncertain	6.28619	0	0	FALSE	FALSE	FALSE	FALSE	FALSE
AT1G19260		TTF-type zinc finger protein with HAT dimerization domain-containing protein	Absent	Uncertain	0	0	0	FALSE	FALSE	FALSE	FALSE	FALSE
AT1G19270	DA1	DA1	Absent	Present	14.6671	0	0	FALSE	FALSE	FALSE	FALSE	FALSE
AT1G19290		Pentatricopeptide repeat (PPR) superfamily protein	Absent	Uncertain	2.26794	0	0	FALSE	FALSE	FALSE	FALSE	FALSE
AT1G19300	PARVUS	Nucleotide-diphospho-sugar transferases superfamily protein	Absent	Present	14.519	0	0	FALSE	FALSE	FALSE	FALSE	FALSE
AT1G19310		RING/U-box superfamily protein	Absent	Present	19.6616	0	0	FALSE	FALSE	FALSE	FALSE	FALSE
AT1G19320		Pathogenesis-related thaumatin superfamily protein	Absent	Absent	0.00977729	0	0	FALSE	FALSE	FALSE	FALSE	FALSE
AT1G19330		histone deacetylase complex subunit	Absent	Present	14.8682	0	0	FALSE	FALSE	FALSE	FALSE	FALSE
AT1G19340		Methyltransferase MT-A70 family protein	Absent	Uncertain	3.57384	0	0	FALSE	FALSE	FALSE	FALSE	FALSE
AT1G19350	BES1	Brassinosteroid signaling positive regulator (BZR1) family protein	Absent	Present	63.9796	0	3	FALSE	FALSE	FALSE	FALSE	FALSE		S202, S193, S205				S202			1
AT1G19360	RRA3	Nucleotide-diphospho-sugar transferase family protein	Present	Present	44.1632	34.6743	0	FALSE	FALSE	FALSE	FALSE	FALSE
AT1G19370		membrane protein	Present	Present	22.1091	29.1429	0	FALSE	FALSE	FALSE	FALSE	FALSE
AT1G19380		sugar%2C putative (DUF1195)	Absent	Present	18.2115	0	0	FALSE	FALSE	FALSE	FALSE	FALSE
AT1G19390		Wall-associated kinase family protein	Uncertain	Absent	0.359001	15.8994	0	FALSE	TRUE	FALSE	FALSE	TRUE
AT1G19394		hypothetical protein	Absent	Present	16.8242	0	0	FALSE	FALSE	FALSE	FALSE	FALSE
AT1G19396		hypothetical protein	Absent	Present	24.3186	0	0	FALSE	FALSE	FALSE	FALSE	FALSE
AT1G19397		transmembrane protein	Absent	Present	16.02	0	0	FALSE	FALSE	FALSE	FALSE	FALSE
AT1G19400		Erythronate-4-phosphate dehydrogenase family protein	Uncertain	Present	78.0795	5.4833	0	FALSE	FALSE	FALSE	FALSE	FALSE
AT1G19410		FBD / Leucine Rich Repeat domains containing protein	Absent	Absent	0.0962312	0	0	FALSE	FALSE	FALSE	FALSE	FALSE
AT1G19430		S-adenosyl-L-methionine-dependent methyltransferases superfamily protein	Present	Present	20.2547	20.335	0	FALSE	FALSE	FALSE	FALSE	FALSE
AT1G19440	KCS4	3-ketoacyl-CoA synthase 4	Present	Present	25.372	41.1857	0	FALSE	FALSE	FALSE	FALSE	FALSE
AT1G19450		Major facilitator superfamily protein	Present	Present	28.1711	34.3936	1	FALSE	FALSE	FALSE	FALSE	FALSE			S2
AT1G19460		Galactose oxidase/kelch repeat superfamily protein	Absent	Absent	0.00110928	0	0	FALSE	FALSE	FALSE	FALSE	FALSE
AT1G19470		Galactose oxidase/kelch repeat superfamily protein	Absent	Absent	0.000358711	0	0	FALSE	FALSE	FALSE	FALSE	FALSE
AT1G19480		DNA glycosylase superfamily protein	Uncertain	Present	8.37173	7.11247	0	FALSE	FALSE	FALSE	FALSE	FALSE
AT1G19485		Transducin/WD40 repeat-like superfamily protein	Absent	Present	18.6923	0	0	FALSE	FALSE	FALSE	FALSE	FALSE
AT1G19490		Basic-leucine zipper (bZIP) transcription factor family protein	Absent	Uncertain	6.21082	0	0	FALSE	FALSE	FALSE	FALSE	FALSE
AT1G19500		hypothetical protein	Absent	Absent	0.113323	0	0	FALSE	FALSE	FALSE	FALSE	FALSE
AT1G19510	RL5	RAD-like 5	Absent	Present	16.446	0	0	FALSE	FALSE	FALSE	FALSE	FALSE
AT1G19520	NFD5	pentatricopeptide (PPR) repeat-containing protein	Present	Present	26.1366	27.3701	0	FALSE	FALSE	FALSE	FALSE	FALSE
AT1G19530		DNA polymerase epsilon catalytic subunit A	Present	Present	626.041	29.9773	1	FALSE	FALSE	FALSE	FALSE	FALSE		S66			S66			1
AT1G19540		NmrA-like negative transcriptional regulator family protein	Absent	Present	36.6456	0	0	FALSE	FALSE	FALSE	FALSE	FALSE
AT1G19550		Glutathione S-transferase family protein	Uncertain	Uncertain	0.808861	60.7798	0	FALSE	FALSE	FALSE	FALSE	FALSE
AT1G19565		hypothetical protein	Absent	Uncertain	0	0	0	FALSE	FALSE	FALSE	FALSE	FALSE
AT1G19570	DHAR1	dehydroascorbate reductase	Present	Present	148.108	63.8826	0	FALSE	FALSE	FALSE	FALSE	FALSE
AT1G19580	GAMMA CA1	gamma carbonic anhydrase 1	Present	Present	26.9437	38.1981	0	FALSE	FALSE	FALSE	FALSE	FALSE
AT1G19600		pfkB-like carbohydrate kinase family protein	Present	Present	85.1859	19.5201	0	FALSE	FALSE	FALSE	FALSE	FALSE
AT1G19610	PDF1.4	defensin-like protein	Absent	Uncertain	4.12395	0	0	FALSE	FALSE	FALSE	FALSE	FALSE
AT1G19630	CYP722A1	cytochrome P450%2C family 722%2C subfamily A%2C polypeptide 1	Absent	Absent	0.106864	0	0	FALSE	FALSE	FALSE	FALSE	FALSE
AT1G19620		transmembrane protein	Absent	Uncertain	1.08064	0	0	FALSE	FALSE	FALSE	FALSE	FALSE
AT1G19640	JMT	jasmonic acid carboxyl methyltransferase	Absent	Absent	0.0474966	0	0	FALSE	FALSE	FALSE	FALSE	FALSE
AT1G19650		Sec14p-like phosphatidylinositol transfer family protein	Absent	Present	8.65352	0	0	FALSE	FALSE	FALSE	FALSE	FALSE
AT1G19660	AtBBD2,BBD2,bifunctional nuclease in basal defense response 2	Wound-responsive family protein	Uncertain	Present	111.128	7.50642	0	FALSE	FALSE	FALSE	FALSE	FALSE
AT1G19670	CLH1	chlorophyllase 1	Absent	Present	9.74763	0	0	FALSE	FALSE	FALSE	FALSE	FALSE
AT1G19680		RING/U-box superfamily protein	Absent	Present	55.8448	0	0	FALSE	FALSE	FALSE	FALSE	FALSE
AT1G19690		NAD(P)-binding Rossmann-fold superfamily protein	Absent	Present	10.719	0	0	FALSE	FALSE	FALSE	FALSE	FALSE
[truncated: 25,535 more rows]
